# Supplementary material for: Roles of metacognition and achievement goals in mathematical modeling competency: A structural equation modeling analysis
Source: PLoS One. 2018 Nov 6;13(11):e0206211. doi: 10.1371/journal.pone.0206211 (PMC6219774; doi:10.1371/journal.pone.0206211)
Supplement: S2 File — (XLS) [file pone.0206211.s002.xls]

## Sheet: Data2
Gender	Sem	Q1	Q2	Q3	Q4	Q5	Q6	Q7	Q8	Q9	Q10	Q11	Q12	Q13	Q14	Q15	Q16	Q17	Q18	Q19	Q20	Q21	Q22	A1	A5	A11	A16	A20	C2	C7	C10	C15	C17	P3	P4	P8	P13	P18	S6	S9	S12	S14	S19	X1	X4	X9	X2	X5	X11
2	1	1	1	1	1	1	1	0	0	0	1	1	1	1	1	1	0	0	1	2	0	2	2	5	3	4	3	4	3	3	4	4	4	4	4	4	4	4	4	4	3	4	4	4	5	4	5	6	5
1	3	1	1	1	1	1	1	2	2	2	2	2	2	1	1	1	1	1	1	2	2	1	1	4	4	5	4	4	5	5	5	4	5	5	5	5	5	5	5	5	5	5	5	6	6	6	7	6	7
2	3	1	1	1	0	0	0	0	0	0	1	1	1	1	0	1	1	1	1	1	1	0	0	4	4	5	4	3	5	5	5	4	5	4	4	4	4	5	4	4	4	4	4	4	4	4	4	5	5
2	3	1	2	0	0	0	0	2	2	2	2	2	2	1	0	1	1	1	1	1	1	0	0	4	4	4	4	4	3	4	4	4	4	3	4	3	3	5	3	3	3	3	3	5	5	5	7	7	7
2	3	1	1	1	2	2	2	2	2	2	2	2	2	2	2	2	1	1	2	2	2	0	0	5	5	5	5	5	5	5	5	5	5	5	5	5	5	5	5	5	5	5	5	6	5	7	7	7	7
2	3	2	0	1	0	0	0	1	1	1	2	2	2	0	0	0	0	0	0	0	0	0	0	3	4	4	4	4	4	3	4	4	3	5	4	5	5	5	3	3	3	3	3	7	7	7	6	6	6
2	3	2	1	0	0	0	0	1	0	0	0	0	0	0	0	0	1	1	1	1	1	0	0	4	4	4	4	4	3	3	3	2	3	3	3	3	3	3	3	3	3	3	3	3	4	3	4	4	4
2	3	1	1	1	0	0	0	0	0	0	0	0	0	0	0	0	1	1	0	0	0	0	0	3	3	4	3	3	3	2	3	3	3	3	5	4	5	5	3	3	3	3	3	4	4	4	4	4	4
2	3	2	2	2	0	0	0	0	0	0	1	1	1	0	0	0	1	1	1	1	1	0	0	3	4	4	4	4	3	3	4	4	4	4	4	4	4	4	4	4	4	4	4	6	4	6	5	5	4
2	3	0	0	0	0	0	0	1	0	0	1	1	0	0	0	0	0	1	0	0	0	1	1	3	4	2	4	4	3	3	3	3	2	4	3	4	3	3	2	4	4	4	2	4	2	3	3	4	3
2	3	2	2	2	0	0	0	2	1	1	2	2	2	0	1	1	1	1	1	1	1	0	0	5	5	4	5	4	4	4	4	4	4	5	5	3	4	4	4	4	4	4	4	5	5	5	7	7	7
2	3	2	2	2	1	0	0	1	0	0	2	2	2	0	0	0	1	1	1	1	1	0	0	4	3	3	3	3	4	3	4	4	3	5	3	5	5	4	3	3	4	3	4	6	5	5	7	7	7
2	3	0	0	0	0	0	0	2	2	2	1	1	1	1	1	1	0	0	0	0	0	2	2	3	4	4	4	4	4	3	4	4	3	4	4	4	4	4	3	3	4	3	4	4	4	4	4	4	4
2	3	1	1	2	0	0	0	2	2	2	1	1	1	2	1	1	0	0	0	0	0	0	0	4	4	5	4	4	4	4	4	4	4	4	4	4	4	4	4	3	4	3	4	7	4	4	6	6	6
2	3	0	0	1	1	1	1	1	1	1	2	2	2	1	0	0	1	1	1	1	1	0	0	5	3	3	3	4	4	4	4	4	4	4	4	4	4	4	5	3	4	3	4	7	7	7	4	6	6
2	3	1	1	2	1	0	0	0	0	0	2	2	2	1	0	0	1	1	1	1	1	0	0	5	3	3	3	3	4	3	4	4	3	4	4	4	4	4	4	3	4	3	4	5	5	5	5	6	6
2	3	1	1	2	0	0	0	1	0	0	2	2	2	1	0	0	1	1	1	1	1	0	0	4	4	4	4	4	4	4	4	4	4	3	4	4	4	5	4	3	4	3	4	7	6	7	7	6	6
2	3	0	0	1	0	0	0	2	2	2	2	2	2	2	2	2	1	1	1	2	2	1	1	4	4	4	4	3	4	3	4	4	3	5	4	5	5	5	4	4	5	4	4	7	7	7	4	6	6
2	3	0	0	0	1	1	1	0	0	0	1	1	1	1	1	1	0	0	0	1	1	0	0	4	4	4	4	4	4	3	3	4	3	4	4	4	4	4	3	3	3	3	3	5	5	6	5	6	6
2	3	0	0	0	0	0	0	0	0	0	1	1	1	0	0	0	0	2	0	1	1	0	0	3	4	3	3	2	4	2	2	2	2	5	5	4	4	3	2	4	3	5	3	4	4	4	4	5	4
2	3	2	2	2	1	1	1	2	2	2	2	2	2	1	1	1	2	2	2	2	2	1	1	5	5	5	5	5	5	4	5	5	5	5	5	5	5	5	5	5	5	5	5	7	7	6	7	6	6
2	3	2	2	2	0	0	0	0	0	0	2	2	2	1	1	1	0	0	0	1	1	1	1	5	4	4	4	4	3	3	4	4	3	4	4	4	4	4	3	3	3	3	3	2	4	2	4	4	3
1	3	1	0	0	0	0	0	1	1	1	1	1	1	1	0	0	0	0	0	0	0	1	1	3	4	2	4	4	3	3	2	3	3	4	3	4	3	3	2	2	4	4	4	4	4	4	6	6	6
2	1	2	2	2	2	2	1	2	2	2	2	2	2	1	1	1	1	1	1	1	1	1	1	5	5	5	5	3	4	5	5	4	5	4	5	4	4	4	5	5	5	5	5	6	7	6	7	7	7
2	1	2	2	2	2	2	2	1	0	0	1	1	1	1	1	1	0	0	0	0	0	1	1	4	5	5	4	4	2	3	2	3	3	4	4	3	4	4	3	4	3	4	3	3	2	2	6	6	6
2	1	1	0	0	0	0	0	0	0	0	0	0	0	1	1	2	0	0	0	0	0	0	0	3	4	3	3	3	3	3	3	2	3	3	3	3	3	3	3	4	3	3	3	4	3	4	2	3	2
2	3	2	2	2	0	0	0	0	0	1	1	1	1	1	1	1	2	2	2	2	2	1	1	5	4	4	4	4	4	4	4	4	4	4	4	4	4	4	5	4	5	4	5	4	6	6	6	6	7
2	3	0	0	1	1	0	0	0	0	0	1	1	1	0	0	0	0	0	0	2	0	1	1	4	3	2	4	4	3	2	3	3	3	2	4	3	3	4	2	2	4	4	4	4	2	4	4	4	4
2	1	0	0	0	1	1	1	0	0	0	1	1	1	1	0	0	0	0	0	0	1	0	1	3	3	3	4	4	3	3	3	3	2	4	4	4	4	4	3	4	4	3	5	4	4	4	4	4	4
2	1	0	0	0	1	0	0	0	0	0	1	1	1	2	2	2	0	0	0	0	0	0	0	3	3	3	3	3	4	4	4	4	4	4	4	3	3	4	3	3	4	3	3	4	4	5	3	3	4
2	1	0	0	2	1	2	2	0	0	0	2	2	1	1	0	1	0	0	0	0	1	1	1	4	3	3	3	4	4	3	3	3	3	3	4	3	3	3	3	5	4	3	4	6	7	7	6	6	7
2	1	0	0	0	0	0	0	1	0	0	1	1	1	1	1	1	0	0	0	0	0	1	1	3	3	3	3	3	3	3	2	3	3	3	4	3	4	4	3	3	3	3	4	4	4	4	3	4	5
2	1	0	0	1	0	1	0	1	2	2	1	1	1	1	1	1	0	0	0	0	0	1	1	4	4	4	4	4	4	4	4	4	4	4	4	4	4	4	3	3	4	3	4	6	6	6	6	6	5
2	1	2	1	1	2	0	0	0	0	0	1	1	1	0	0	1	0	0	0	2	2	0	0	4	4	4	4	4	4	3	4	4	4	4	4	4	4	4	3	5	4	3	4	6	6	6	5	5	6
2	1	1	1	1	2	1	2	2	0	0	2	1	1	0	0	0	0	0	0	1	1	0	0	4	4	4	4	5	4	4	4	4	4	3	3	4	3	3	3	3	3	3	3	5	5	5	4	4	7
2	1	1	1	2	2	0	0	1	0	0	2	2	2	1	1	1	1	1	1	1	1	1	1	5	5	5	4	4	4	3	3	3	3	4	4	4	4	5	5	5	4	5	5	5	5	5	5	4	7
2	1	2	2	2	1	1	1	1	2	2	2	2	2	2	2	2	2	2	2	2	2	1	1	5	5	5	5	5	5	5	5	5	5	5	5	5	5	5	5	5	5	5	5	7	7	7	6	7	7
2	1	1	1	1	1	1	2	1	2	2	2	2	2	2	2	2	2	2	2	2	2	0	0	5	5	5	5	5	4	5	5	5	5	5	5	5	5	5	5	5	5	5	5	6	7	6	6	6	6
1	5	2	0	1	1	1	2	1	0	0	0	0	2	2	2	2	2	2	2	1	1	1	1	4	4	4	4	4	4	4	4	4	4	4	5	4	5	4	4	5	5	5	5	6	6	6	6	6	6
1	1	2	2	2	1	1	2	1	0	0	1	1	1	2	2	2	2	2	2	2	2	2	2	5	5	5	5	5	5	5	5	4	5	5	5	5	5	5	5	5	5	5	5	7	7	7	7	7	7
1	1	0	0	0	1	1	1	1	0	0	1	1	1	1	1	1	0	0	0	2	2	0	0	4	3	4	3	5	4	4	4	4	3	4	5	3	4	4	4	4	4	4	4	5	5	6	5	5	4
1	1	0	0	0	0	0	0	1	0	0	1	1	1	1	1	2	0	0	0	1	0	1	1	4	3	4	3	4	3	4	3	3	3	4	3	3	3	4	4	3	4	3	4	5	5	5	7	7	7
1	1	0	0	0	0	0	0	0	0	0	1	1	1	1	1	1	0	0	0	1	0	1	1	4	3	3	3	4	3	3	3	2	3	5	5	5	5	5	4	3	5	3	5	1	2	2	2	3	2
1	1	0	0	0	0	0	0	1	0	0	1	1	1	1	1	1	1	1	1	1	0	0	0	4	3	4	4	3	3	4	3	4	4	4	4	4	4	4	3	3	5	3	5	6	6	6	6	6	6
1	1	2	2	2	0	0	0	2	0	0	1	1	1	2	2	2	2	1	2	1	0	0	0	4	4	4	4	3	4	4	4	4	4	4	4	4	4	4	4	4	4	4	4	6	6	6	7	7	7
1	1	2	2	2	1	1	1	1	0	0	2	2	2	1	1	1	0	0	0	2	1	0	0	4	4	4	4	5	3	3	3	4	4	4	4	4	4	4	3	3	3	3	3	7	7	7	6	6	7
1	1	0	0	0	1	0	0	2	0	0	1	1	1	1	1	1	0	0	0	0	2	1	1	3	3	3	3	3	4	2	2	2	2	5	5	4	4	3	3	3	4	3	5	2	2	2	6	6	6
2	3	0	1	0	0	0	0	1	1	1	0	1	1	1	0	1	0	0	0	1	1	0	0	4	4	4	3	3	3	3	3	3	4	3	3	4	3	4	4	3	4	3	4	4	7	4	6	4	6
1	3	1	0	0	0	0	0	0	0	0	1	1	1	1	1	0	2	2	2	0	0	0	0	5	5	5	5	5	4	4	5	4	4	5	5	3	3	3	3	3	3	3	3	4	4	4	4	4	6
1	5	2	0	0	1	1	1	1	0	0	0	0	0	1	1	1	2	0	2	0	0	1	1	3	3	3	3	3	5	5	5	4	4	3	3	4	3	4	3	3	3	3	3	6	6	6	7	7	4
1	3	1	1	1	1	1	2	1	0	0	0	2	2	1	1	0	0	0	2	0	1	0	0	5	5	4	5	5	3	3	3	3	3	4	4	4	4	4	3	3	3	3	3	4	4	6	5	6	6
1	1	1	1	2	0	0	0	1	2	2	2	2	2	1	2	2	0	0	0	0	0	1	0	4	4	4	4	4	4	4	4	4	4	3	4	4	4	5	4	4	5	4	4	5	5	5	6	6	7
1	1	1	0	0	1	1	1	1	1	1	0	0	0	1	2	2	2	2	2	1	2	1	1	4	4	4	4	5	3	3	3	3	3	4	4	4	4	4	4	4	4	4	4	6	6	6	5	5	4
2	1	1	0	0	0	0	0	1	1	1	0	0	0	1	1	1	0	0	0	0	0	0	0	3	2	3	4	2	4	3	3	3	3	3	3	3	3	3	3	4	4	5	3	4	5	4	6	5	2
2	1	1	1	1	0	0	0	2	2	2	1	1	1	2	2	2	2	2	2	0	0	2	2	4	4	4	4	5	4	4	4	4	4	5	4	5	5	5	5	5	5	5	5	5	6	6	6	6	6
2	1	1	0	2	0	0	0	2	0	0	0	0	0	2	2	2	0	1	0	1	0	1	1	4	4	4	4	4	3	3	4	4	4	5	5	4	5	4	5	5	5	5	5	6	6	6	5	5	6
2	1	1	1	2	0	0	0	2	0	0	0	0	0	2	2	2	0	2	0	0	0	0	0	4	4	4	5	5	4	4	4	4	4	5	4	5	4	4	4	4	5	4	4	4	5	4	5	5	5
2	1	2	2	2	0	0	0	2	2	2	0	0	0	2	2	2	2	2	2	0	0	1	1	3	3	4	3	3	5	5	5	5	5	5	5	5	5	5	4	4	3	4	3	5	5	5	5	5	5
2	1	1	1	2	0	0	0	2	2	2	2	2	2	2	2	2	2	2	2	2	1	1	1	5	4	4	4	4	4	3	4	4	4	5	5	5	5	5	5	5	5	5	5	6	6	6	7	7	7
2	3	2	0	1	0	0	0	1	0	0	0	2	2	2	2	2	2	2	2	0	0	0	0	4	4	3	4	4	5	4	4	4	4	3	3	3	3	3	3	3	4	3	4	5	5	5	6	7	6
2	1	2	0	1	0	0	0	1	2	2	0	0	0	2	2	2	2	2	2	0	0	1	1	4	4	4	4	3	3	3	4	4	4	4	4	4	4	4	5	5	4	5	4	5	5	5	6	6	6
2	1	1	0	2	1	1	1	1	2	2	2	2	2	1	1	1	2	2	2	1	0	1	1	5	4	4	4	4	3	3	4	4	4	5	4	5	4	5	5	5	5	5	5	4	5	4	5	4	5
2	1	2	2	2	0	0	0	1	0	0	1	1	0	2	2	2	2	2	2	0	2	0	0	4	4	4	3	3	3	3	4	4	3	5	5	4	5	5	5	5	5	5	5	6	6	6	6	6	6
2	1	2	2	2	0	0	0	2	2	0	2	2	1	2	2	2	2	2	2	0	0	2	2	5	5	5	5	4	4	5	5	5	5	5	5	5	5	5	3	5	4	5	5	6	6	6	7	7	7
2	1	2	2	0	0	0	2	1	0	0	1	1	1	2	1	2	2	2	1	2	0	0	0	5	4	4	4	5	4	4	4	4	4	5	3	3	3	3	3	3	3	3	3	4	4	6	6	6	6
2	1	0	0	0	1	1	2	0	0	0	0	0	1	0	0	0	0	0	0	2	2	1	1	4	4	3	4	4	5	5	5	4	4	4	4	4	4	4	5	5	5	5	5	5	5	4	5	5	4
2	1	2	2	2	0	0	1	2	2	2	1	1	1	2	1	2	0	0	2	0	0	1	1	5	4	4	4	4	4	3	4	4	4	4	4	4	4	4	4	4	4	4	3	6	6	6	7	7	7
2	1	1	2	1	1	2	2	1	1	1	2	2	2	2	2	2	2	2	2	0	0	1	1	5	5	5	5	5	5	5	4	5	4	5	5	5	5	5	5	4	4	4	3	7	7	7	6	7	6
2	1	0	0	0	0	0	0	1	0	0	0	0	0	0	0	0	0	0	0	0	0	1	1	3	3	5	3	4	1	1	1	1	1	3	3	2	3	3	4	4	3	3	4	2	1	1	1	1	1
2	1	0	0	0	0	0	0	1	0	0	0	0	1	0	0	0	0	0	0	1	0	1	1	3	4	3	3	3	2	3	3	3	3	2	3	4	3	4	3	4	3	2	3	3	3	3	3	3	2
2	1	2	2	2	0	0	1	1	0	1	0	0	1	1	0	0	0	0	2	0	0	2	2	5	5	4	4	4	4	3	3	3	3	4	5	3	4	4	5	5	5	5	5	4	5	5	5	5	5
2	1	0	0	0	2	2	2	0	0	0	0	0	2	1	2	1	0	0	0	0	0	0	0	5	5	4	5	5	4	4	4	4	4	5	4	4	4	4	4	4	4	4	4	5	5	5	6	6	6
2	1	0	0	0	0	0	0	0	0	0	0	0	0	1	1	1	0	0	0	0	0	0	0	3	3	1	3	3	1	1	1	1	1	5	3	3	3	3	3	1	1	3	3	2	1	2	1	2	1
2	1	2	2	2	0	0	1	2	1	2	0	1	1	1	1	1	2	2	2	1	0	0	0	4	4	4	4	4	3	3	3	3	3	4	4	4	4	4	4	3	4	4	4	4	4	4	6	6	6
2	3	2	2	2	0	0	1	0	0	0	1	1	1	1	1	1	0	0	0	0	0	0	1	4	4	4	4	4	3	3	3	3	3	4	3	3	4	3	4	3	4	4	4	5	4	6	6	6	2
2	3	0	0	0	0	0	0	1	0	1	2	2	2	0	1	0	0	0	0	0	0	0	0	3	3	3	4	4	3	3	3	3	2	4	3	4	3	3	3	2	2	2	2	4	4	4	5	5	5
2	3	2	2	2	2	2	2	2	2	2	2	2	2	2	2	2	0	0	0	0	2	1	1	5	5	5	5	5	5	5	5	5	5	5	5	5	4	5	4	5	5	3	4	4	6	4	7	7	7
2	3	1	1	1	2	2	2	2	2	2	2	2	2	2	2	2	2	2	2	2	2	2	2	5	5	5	5	5	5	5	5	5	5	5	5	5	5	5	5	5	5	5	5	7	7	7	7	7	7
2	3	1	1	1	1	1	1	1	1	1	2	2	2	1	2	1	2	2	2	2	2	1	1	4	4	4	5	5	4	5	5	5	5	5	5	5	5	5	5	4	5	5	5	7	7	6	7	6	6
2	3	0	0	0	0	0	0	0	0	0	1	1	1	0	1	0	0	0	0	1	0	1	1	3	5	4	5	5	4	3	4	4	4	3	3	3	3	3	3	3	3	3	3	4	4	4	4	5	4
2	3	2	2	2	1	1	2	0	0	0	1	1	1	1	1	2	0	0	0	1	0	1	1	4	4	4	4	4	3	4	3	4	4	4	4	4	4	4	4	4	4	4	4	7	7	7	5	5	6
2	3	1	1	2	0	0	0	0	0	0	2	2	2	0	0	2	1	1	1	1	1	2	2	4	3	3	4	4	4	3	4	4	3	4	4	4	4	4	4	3	3	4	3	4	6	6	6	6	6
2	3	2	2	2	2	2	2	2	2	2	2	2	2	2	2	2	2	2	2	1	2	2	2	5	5	5	5	5	5	5	5	5	5	5	5	5	5	5	5	5	5	5	5	7	7	7	7	7	7
2	3	1	1	1	2	2	2	2	2	2	2	2	2	2	2	2	2	2	2	2	2	1	1	5	5	5	5	5	5	5	5	5	5	5	5	5	5	5	5	5	5	5	5	7	7	7	7	7	7
2	3	0	0	0	0	0	0	0	0	0	1	1	0	1	1	0	0	0	0	0	0	0	0	3	3	3	2	3	1	1	1	1	1	5	3	3	3	3	1	3	1	3	3	3	3	4	4	4	4
2	3	2	2	2	0	0	0	0	0	0	2	2	1	1	0	1	0	0	0	0	2	1	0	5	5	5	5	5	5	5	5	5	5	5	5	5	5	5	5	5	5	5	5	6	5	5	5	5	5
2	3	0	0	0	2	2	2	0	0	0	1	1	2	0	1	0	0	0	0	1	0	0	0	4	4	4	4	4	3	3	4	4	3	4	4	4	4	4	4	4	4	4	4	5	5	5	4	5	5
2	3	0	0	0	2	2	2	1	0	1	1	1	1	0	1	0	0	0	0	0	0	0	0	4	4	4	5	5	3	4	4	4	4	3	5	3	5	5	4	4	4	4	4	4	6	6	6	6	7
2	3	1	1	1	1	1	2	0	0	0	1	1	0	0	0	0	1	1	1	1	0	0	0	4	4	4	4	4	4	4	4	4	4	4	4	3	4	4	4	3	3	4	3	5	6	6	6	6	4
2	3	0	0	0	1	1	1	0	0	0	0	0	0	1	0	1	0	0	0	0	0	0	0	3	4	3	4	3	4	3	3	3	3	3	3	3	3	3	3	3	3	3	3	2	3	3	4	4	3
2	3	0	0	0	0	0	0	0	0	0	0	1	1	1	1	1	0	0	0	0	0	0	0	3	4	3	3	4	2	3	2	3	3	3	3	3	4	3	2	3	2	2	2	3	3	2	4	3	3
2	3	1	1	1	2	2	2	0	0	0	0	0	2	1	1	1	0	0	0	0	0	0	0	3	3	3	3	3	4	4	4	4	4	3	4	3	4	4	3	3	3	3	3	4	5	5	5	5	4
2	3	1	1	1	1	1	2	0	0	0	2	2	2	1	1	1	0	0	0	0	0	0	0	4	4	3	4	4	3	4	4	3	4	4	4	4	4	4	4	4	4	4	4	5	6	6	4	7	6
2	3	0	1	1	1	1	2	0	0	0	2	2	1	2	1	2	0	0	0	0	1	1	1	5	4	4	4	4	3	4	4	3	4	4	4	4	4	4	4	4	4	4	4	5	4	5	7	7	7
2	3	1	0	0	0	0	0	0	0	0	0	0	0	1	0	1	0	0	0	0	0	0	0	3	3	3	3	3	1	1	1	1	1	3	3	3	3	3	3	2	3	3	2	2	1	2	2	3	2
2	3	0	0	0	0	1	1	1	0	1	1	1	0	1	2	1	0	0	0	0	0	2	1	4	4	4	4	4	4	4	4	4	3	4	4	4	4	5	4	3	4	4	4	5	5	5	5	5	5
2	3	1	1	1	1	2	1	1	0	1	1	1	0	1	2	1	0	0	0	0	0	0	1	4	3	3	5	5	5	5	4	4	4	4	4	3	3	4	4	4	4	4	4	5	5	5	5	6	5
2	3	0	0	0	0	0	0	1	0	0	0	0	1	1	0	1	0	0	1	2	0	0	0	3	3	3	3	3	4	4	3	4	3	3	3	3	2	3	3	3	3	5	2	4	3	4	4	4	4
2	3	1	1	1	2	2	2	2	2	2	2	2	2	1	2	1	2	2	2	1	1	1	1	5	5	5	5	5	5	4	5	5	5	5	5	5	5	5	5	5	5	5	5	4	7	7	7	7	7
2	3	0	0	0	2	2	2	0	0	0	1	1	2	1	1	1	1	1	1	1	1	1	1	5	5	3	5	5	4	3	4	4	4	4	3	3	4	3	4	4	4	4	4	7	7	4	7	7	7
2	3	1	1	1	2	1	1	0	1	0	2	2	2	1	2	1	2	2	2	2	1	1	1	4	4	4	4	4	4	3	4	4	4	5	5	5	5	5	3	4	4	3	4	5	6	6	6	6	6
2	3	0	0	0	0	0	0	2	1	1	2	2	2	0	0	0	0	0	0	0	0	0	0	4	3	3	4	3	4	3	3	3	4	4	4	3	4	5	3	3	3	3	3	4	3	4	3	5	5
2	3	0	0	0	1	1	2	0	1	1	1	1	2	1	1	0	0	0	0	0	1	1	1	4	4	4	3	3	4	3	4	4	4	3	3	3	4	3	4	4	4	4	4	3	3	4	4	4	5
2	3	1	1	1	0	0	0	0	1	0	1	1	0	1	1	0	0	0	0	0	0	0	0	3	4	3	3	2	4	2	2	2	2	5	5	4	4	2	2	4	5	3	3	4	4	4	5	5	5
2	3	1	1	1	2	2	2	2	0	2	0	2	2	1	1	1	1	1	1	0	2	1	1	4	4	4	4	4	4	4	4	4	4	4	4	5	4	4	4	4	4	4	4	5	5	6	5	6	6
2	3	1	1	1	0	0	0	1	1	1	0	1	1	0	0	0	0	0	0	1	0	0	0	4	4	4	4	4	3	2	5	3	4	3	3	3	3	3	3	3	3	4	3	4	5	4	6	6	6
2	3	0	0	0	0	0	0	0	0	1	0	2	0	1	0	1	1	1	1	0	1	0	0	3	3	3	4	3	4	4	4	4	4	3	4	3	4	4	3	5	3	3	3	4	5	4	4	4	4
2	3	0	0	1	1	2	0	0	0	0	0	1	1	0	0	0	0	0	0	0	1	1	1	3	4	3	3	5	3	3	3	3	3	3	4	3	3	3	3	4	3	3	3	4	4	4	4	4	5
2	3	0	0	0	0	0	0	0	0	0	1	1	0	1	0	1	0	0	0	0	2	0	1	3	3	3	3	4	3	3	2	3	3	4	4	2	2	2	3	4	3	4	3	4	4	4	4	4	4
2	3	0	0	0	0	0	0	0	1	1	1	0	0	0	0	1	0	1	0	1	1	0	0	3	3	3	3	3	4	3	3	3	3	3	3	3	3	3	5	3	4	3	3	2	3	4	4	4	4
2	3	1	1	1	1	1	2	2	2	2	2	2	2	2	1	1	1	1	1	1	2	1	1	5	4	3	3	5	5	4	5	5	5	5	5	5	5	5	5	4	5	5	5	7	6	7	6	6	6
2	3	2	2	0	0	0	2	1	0	1	1	0	2	0	1	0	1	0	0	1	2	1	1	4	4	4	5	5	4	3	3	4	3	4	4	4	4	4	4	4	4	4	4	5	5	5	6	6	6
2	3	2	2	0	0	0	2	0	0	1	1	2	2	1	1	0	0	0	0	1	2	0	0	5	4	4	4	4	4	5	5	4	3	5	4	4	4	4	3	5	5	5	5	5	6	6	6	6	6
2	3	1	1	0	0	0	2	0	0	1	1	2	0	0	1	0	0	0	0	1	2	0	1	5	5	4	5	5	4	5	4	4	4	4	4	4	4	4	3	3	3	3	3	5	5	5	5	5	5
2	3	1	1	1	1	1	2	0	2	0	0	1	0	2	2	1	2	2	2	1	2	0	0	4	4	4	4	4	4	4	4	4	4	4	4	4	3	4	5	5	5	5	5	5	5	5	5	5	5
2	3	1	1	2	2	2	2	2	2	2	2	2	2	2	2	2	1	1	1	2	2	1	1	5	5	5	5	5	4	5	5	5	5	5	5	5	5	5	5	5	5	5	5	7	6	7	6	6	6
2	3	0	0	1	2	1	0	1	1	1	0	1	0	0	1	1	2	1	2	1	1	0	0	4	3	4	4	3	3	2	2	3	3	3	5	3	4	4	5	5	5	5	5	6	6	6	4	4	4
2	3	1	1	2	2	1	0	1	1	1	0	1	1	0	2	0	1	1	1	0	1	1	1	4	4	3	4	4	4	4	3	3	4	4	4	4	4	4	4	4	4	4	4	6	6	6	6	6	6
2	3	1	2	1	1	1	2	2	2	2	2	2	2	2	1	2	2	2	2	1	2	2	2	5	5	5	5	5	5	5	5	5	5	5	5	5	5	5	5	5	5	5	5	7	7	7	7	7	7
2	3	0	0	0	0	0	0	0	0	0	1	0	1	0	0	0	0	1	1	1	1	0	0	3	3	4	3	3	3	2	3	3	3	2	4	3	3	4	3	4	3	2	3	4	4	4	6	5	5
2	3	0	0	0	0	1	0	0	0	1	1	1	1	0	1	0	1	0	0	0	1	1	1	4	4	4	4	4	3	3	3	3	3	4	4	4	4	4	3	3	3	2	3	4	4	4	4	4	4
2	3	1	1	0	0	0	2	1	1	1	0	1	2	1	1	0	0	0	0	0	1	0	1	3	4	4	4	4	4	4	4	4	4	5	4	4	4	5	4	5	5	5	5	6	6	6	7	7	7
2	3	1	1	1	1	0	1	1	1	1	2	1	1	2	2	0	1	0	0	0	0	2	2	4	4	4	4	4	4	3	4	4	4	4	4	4	4	4	4	4	4	4	4	6	6	6	5	6	6
2	3	0	0	0	0	0	0	0	0	1	1	1	1	1	0	0	0	0	0	0	1	0	1	4	2	3	5	4	3	2	2	3	3	3	3	3	3	3	3	3	5	3	4	3	3	3	4	4	4
2	3	0	0	2	2	1	1	2	2	2	2	1	2	1	2	1	2	2	2	2	1	1	1	4	4	4	4	5	5	4	5	4	4	5	4	5	5	5	5	5	5	5	5	6	6	6	6	6	6
2	3	0	0	1	1	1	0	1	1	1	1	1	2	1	2	1	2	2	2	1	1	1	1	5	4	4	5	4	4	4	4	4	4	5	4	5	4	4	4	4	5	4	4	6	6	6	7	7	7
2	3	1	1	0	0	0	0	2	2	2	1	1	2	2	2	2	1	1	1	1	2	1	1	4	4	4	3	4	4	4	4	4	4	4	4	4	4	4	4	3	3	3	4	5	6	6	6	6	6
2	3	1	1	1	2	1	0	1	2	1	2	0	2	2	2	0	2	2	2	0	0	1	0	5	5	5	5	5	4	4	4	4	3	3	5	3	5	5	4	5	5	5	4	5	5	5	6	7	7
2	3	0	0	0	0	0	1	1	1	1	0	0	2	0	1	0	2	2	2	1	0	1	1	4	4	4	4	4	3	3	3	3	3	4	4	4	4	4	4	4	4	4	4	4	4	4	4	5	6
2	3	1	1	1	1	1	0	1	1	0	1	0	2	0	1	0	2	2	2	0	1	2	1	4	3	4	3	3	4	4	4	4	3	4	5	3	4	4	3	3	3	3	3	5	5	6	6	6	6
2	3	2	2	1	1	1	2	2	2	2	2	2	2	2	2	1	1	0	1	2	2	1	1	5	5	5	5	5	5	5	5	5	5	4	5	5	5	5	5	3	4	4	5	7	7	7	7	7	7
2	3	0	0	0	0	0	1	0	0	0	1	1	0	1	1	0	1	1	0	0	0	0	1	2	3	3	4	2	4	3	3	3	3	3	3	3	3	3	4	4	3	5	4	4	3	4	4	4	4
2	3	1	1	1	1	1	2	2	2	2	2	2	2	2	2	1	1	1	1	1	1	0	1	5	4	4	4	5	5	4	5	5	5	5	5	5	5	3	5	4	5	5	5	7	6	6	6	6	6
2	3	0	0	0	2	1	0	1	1	0	0	2	1	1	1	0	1	1	2	0	0	0	1	3	3	4	4	5	3	3	3	5	3	3	3	3	3	4	5	5	5	4	5	4	4	4	5	5	5
2	5	0	0	0	2	1	0	0	0	0	0	0	0	1	1	0	1	1	1	0	1	1	0	3	4	3	3	4	3	3	3	3	3	3	3	3	3	4	3	5	5	3	4	5	4	4	5	5	5
2	5	0	0	0	0	0	0	0	0	0	0	1	1	1	1	0	0	0	0	0	0	0	1	3	5	3	3	4	1	1	1	1	1	3	2	3	3	3	4	4	3	3	4	2	2	2	4	6	2
2	3	0	0	0	0	0	1	1	1	1	2	1	2	0	2	1	1	1	1	1	1	0	0	4	3	4	4	4	4	4	3	4	4	5	4	4	4	4	4	4	5	3	5	7	7	6	6	6	6
2	3	0	0	0	0	0	0	2	0	2	1	2	2	2	2	0	0	0	0	2	1	1	1	4	5	5	5	5	4	4	4	4	4	4	4	4	4	4	4	5	5	3	5	5	6	5	5	7	6
2	3	0	0	0	0	0	0	0	0	1	2	0	2	2	2	0	2	0	2	1	0	0	1	4	4	4	4	4	4	4	4	4	4	4	4	4	4	4	4	4	4	4	4	4	4	4	6	6	6
2	3	0	0	0	0	0	0	2	2	2	1	0	2	2	2	1	1	1	1	1	0	1	1	4	4	4	4	4	4	4	4	4	4	4	4	4	4	4	4	4	4	4	4	5	5	3	6	6	6
2	3	1	1	1	1	1	2	0	0	2	0	2	2	2	1	1	2	2	2	0	0	1	2	4	4	4	4	4	5	5	4	4	4	3	3	3	4	4	4	5	4	3	4	6	6	6	6	6	6
2	3	0	0	1	1	2	0	2	1	2	2	1	1	1	2	1	0	0	2	0	0	0	0	4	4	4	4	5	3	4	3	3	5	3	4	3	4	3	4	5	4	4	4	4	4	6	6	6	6
2	3	1	1	1	1	1	0	0	2	0	2	1	2	2	1	0	2	2	0	0	0	0	0	4	4	5	4	4	4	4	3	3	4	4	4	4	4	4	5	2	5	2	5	4	4	6	5	6	7
2	3	1	1	1	1	1	2	1	2	1	1	1	1	2	2	2	0	0	1	1	2	2	0	4	3	3	4	4	4	4	4	4	4	4	3	3	3	3	4	3	3	3	3	6	4	5	7	7	6
2	3	0	1	0	0	0	0	1	0	0	1	1	1	1	0	0	0	1	0	0	1	0	1	3	3	3	4	3	2	3	3	2	3	3	3	3	4	3	3	3	3	3	4	2	4	4	2	2	2
2	3	1	1	1	1	1	2	2	2	2	2	2	1	1	2	2	2	0	1	2	2	1	1	5	5	5	3	5	4	5	4	5	5	4	4	5	4	4	5	5	5	5	5	6	6	6	7	6	7
2	3	0	0	0	0	0	2	1	2	1	2	1	0	1	1	1	1	1	2	1	1	0	1	4	5	4	3	4	5	5	5	5	5	5	5	5	5	5	5	5	4	5	4	6	6	6	6	6	6
2	3	1	1	1	1	1	0	0	1	0	2	1	2	2	2	1	1	1	1	1	0	1	1	4	3	4	4	4	3	4	3	3	4	4	5	4	3	4	5	4	4	5	4	4	4	6	5	6	6
2	3	1	0	0	0	1	0	0	0	0	0	1	1	1	0	0	2	0	0	0	0	1	1	4	3	3	3	3	3	3	5	2	4	3	3	3	3	3	3	4	3	2	3	5	5	5	6	7	7
2	3	1	0	0	0	0	0	1	0	0	2	1	1	1	1	2	0	0	0	0	1	2	0	4	4	4	4	4	3	3	3	3	3	4	4	4	4	4	3	2	3	3	3	5	5	6	6	6	6
2	3	1	1	2	1	1	0	0	1	0	2	1	2	2	1	2	1	0	2	0	1	1	1	5	5	4	5	5	4	4	4	4	4	4	5	5	4	5	4	3	3	4	3	5	6	6	6	6	6
2	3	1	1	1	1	1	2	1	1	1	2	0	2	0	2	2	2	2	2	1	1	1	1	4	5	5	4	4	4	4	4	4	4	4	5	5	5	5	4	5	4	4	4	5	6	5	6	6	6
2	3	1	0	0	0	0	1	1	2	0	1	1	2	1	2	2	2	0	2	0	1	1	1	5	4	4	3	4	3	4	3	4	4	4	4	4	4	4	4	5	4	4	4	6	5	6	6	6	6
2	3	2	2	2	2	2	0	2	1	2	2	1	1	1	2	2	0	0	2	0	1	1	0	5	5	4	5	5	3	3	4	4	4	4	5	5	5	5	3	3	3	3	3	4	4	4	5	6	5
2	1	0	0	0	0	0	0	0	1	0	1	0	1	1	1	1	1	1	0	0	0	0	0	4	4	3	4	3	1	1	1	1	1	3	2	3	3	3	3	3	3	3	3	4	5	4	4	4	4
2	1	1	2	1	0	0	2	1	2	1	2	2	2	2	2	1	0	0	0	1	1	0	0	4	4	4	5	5	4	5	4	5	4	5	4	3	3	5	3	5	5	3	5	6	4	5	7	7	6
2	1	1	1	1	0	0	0	0	0	0	1	0	2	2	2	2	1	0	2	0	0	0	1	5	4	3	5	5	4	3	4	4	3	5	4	4	4	4	4	3	4	4	3	4	5	6	4	5	5
2	1	1	1	1	1	1	2	2	2	2	2	0	2	0	2	2	2	2	1	2	1	2	1	4	5	4	5	5	5	5	3	5	3	5	4	5	5	5	5	4	5	5	5	6	6	6	7	7	7
2	1	1	0	0	0	0	0	0	1	0	1	1	1	0	1	0	0	0	0	1	0	1	0	4	3	3	4	3	5	3	3	3	3	4	3	3	4	3	3	3	3	3	2	3	3	6	5	5	5
2	3	0	0	1	0	1	0	0	0	0	2	1	2	2	2	2	0	0	0	2	2	0	0	4	4	4	4	4	4	4	4	4	4	3	4	3	3	3	5	5	5	5	5	4	4	4	5	5	5
2	3	0	0	0	0	0	2	1	2	1	1	1	2	2	2	2	2	0	0	0	0	0	0	3	3	3	4	3	3	3	3	5	4	4	4	4	4	4	4	4	4	4	4	4	4	5	3	5	6
2	3	1	1	1	0	0	0	0	0	0	2	0	1	0	1	1	0	0	0	0	1	0	0	3	3	3	3	3	3	3	4	4	3	4	4	4	4	4	3	3	4	3	3	4	4	4	6	6	6
2	3	0	0	1	1	1	0	0	1	0	1	0	1	0	0	0	0	0	0	0	0	0	1	4	4	4	4	4	3	3	3	4	2	3	3	3	4	4	4	5	5	4	5	3	1	4	4	3	3
2	3	0	1	0	0	1	0	0	0	0	1	1	2	2	2	2	2	0	0	0	0	0	0	4	3	4	5	4	3	3	3	3	3	4	3	3	3	4	4	3	4	4	4	5	4	6	6	6	5
2	3	1	1	1	1	0	0	1	0	1	0	0	1	1	0	0	1	1	1	0	0	0	0	3	3	3	3	3	3	3	3	2	4	3	3	4	3	4	4	4	3	2	4	4	4	5	5	6	6
2	5	1	1	0	0	0	0	0	2	0	2	0	2	2	1	1	1	1	0	0	0	1	0	4	4	4	4	4	3	3	3	3	3	4	4	4	4	4	4	4	4	4	4	6	4	6	6	6	6
2	5	1	2	1	0	1	2	0	1	0	2	1	2	2	2	1	2	2	0	0	0	0	0	3	3	3	4	4	3	3	3	3	3	3	4	3	3	3	3	4	5	3	5	6	6	6	6	6	6
2	5	1	1	0	0	0	0	0	0	0	1	1	2	1	1	2	2	0	1	0	0	2	2	4	4	4	4	4	3	4	4	4	4	4	4	3	4	4	4	4	4	4	4	5	5	5	6	6	6
2	5	1	2	1	1	0	2	0	0	0	1	1	1	1	1	2	1	1	0	0	0	1	0	4	4	4	4	4	3	3	5	3	3	4	4	4	4	4	5	5	3	5	3	6	6	4	6	6	5
2	1	0	0	0	1	1	2	1	0	1	0	1	2	2	1	2	0	0	0	0	0	1	0	3	4	3	4	4	4	4	3	3	4	5	4	3	4	5	3	3	4	3	4	6	6	6	6	6	6
2	1	0	0	0	0	1	0	1	2	1	1	1	1	0	2	2	2	2	1	0	0	1	2	4	4	4	3	4	4	4	4	4	4	4	3	3	3	3	4	4	4	4	4	4	6	4	6	6	6
2	1	1	0	0	0	2	0	0	1	0	2	0	2	1	1	1	1	1	2	0	0	0	2	3	4	4	4	4	3	3	3	5	3	4	3	3	4	3	4	2	4	4	4	5	5	5	6	6	6
2	1	1	1	1	1	1	0	1	2	1	2	1	2	2	2	2	1	1	1	2	2	2	1	5	5	5	5	5	4	5	5	5	5	4	4	4	4	5	5	5	5	5	5	6	6	6	6	6	6
2	1	0	0	1	1	2	2	0	0	2	2	1	2	2	0	0	0	0	0	0	0	1	0	3	3	3	3	2	3	4	3	5	5	5	5	3	5	5	5	5	5	5	5	5	5	5	5	5	7
2	3	0	1	0	1	1	1	0	1	0	2	2	2	1	1	0	0	0	2	0	0	0	0	4	3	4	4	4	4	4	3	4	4	4	4	4	4	4	4	4	4	4	4	7	6	7	7	7	7
2	3	0	0	0	0	0	0	1	1	1	1	0	1	1	1	1	1	0	0	0	0	0	0	3	4	3	3	4	3	3	3	3	3	4	3	4	4	4	3	3	4	3	3	4	4	4	4	5	4
2	3	0	0	0	0	0	1	0	0	1	1	0	1	1	1	0	1	1	0	0	0	0	0	3	3	3	4	3	4	4	2	4	4	3	3	3	3	3	4	3	4	3	3	4	5	4	3	3	3
2	3	1	0	0	0	0	0	1	1	0	1	1	0	0	0	1	1	1	0	0	0	1	2	3	3	3	4	3	3	3	3	3	4	3	4	4	3	4	4	3	4	4	5	7	7	7	4	4	7
2	3	1	0	0	1	1	1	1	1	1	2	0	2	1	2	2	2	1	2	2	2	0	2	3	3	2	3	3	3	1	1	3	5	4	4	5	4	5	3	1	1	3	3	5	5	5	7	6	7
2	3	1	0	0	0	0	1	0	0	0	1	1	0	0	1	2	2	2	0	0	0	0	0	3	2	3	5	3	5	3	5	3	5	5	5	4	5	5	5	5	5	5	4	5	4	4	6	6	6
2	3	1	1	1	2	1	2	1	1	1	2	1	0	0	0	1	2	2	0	2	2	0	1	4	4	5	4	4	4	5	5	5	5	4	4	4	4	4	4	5	4	4	4	4	4	3	5	6	5
2	3	2	2	2	2	1	2	0	1	0	0	1	0	2	1	2	0	0	2	0	1	1	1	4	3	4	4	4	3	3	3	3	3	4	4	4	4	4	4	4	4	4	4	7	7	6	6	7	6
2	3	0	0	0	2	1	2	2	1	2	2	2	2	1	1	1	0	2	1	1	1	1	1	4	4	4	4	4	3	3	3	3	3	3	4	4	3	3	3	5	5	3	5	4	4	4	7	7	7
2	3	1	0	1	0	0	0	1	0	1	2	1	2	1	2	0	1	1	1	0	0	0	0	5	4	4	4	4	4	4	4	4	4	4	4	4	4	4	4	4	4	4	4	6	6	6	6	6	6
2	3	2	2	2	1	1	1	1	0	1	2	1	1	0	0	0	2	2	0	0	1	0	1	5	5	5	5	4	4	4	4	4	4	4	4	5	4	4	4	4	4	4	4	7	6	5	7	6	5
2	3	0	1	2	1	1	1	2	1	0	1	1	1	1	1	1	0	0	0	0	0	1	1	5	5	5	5	5	4	4	3	4	3	5	4	3	3	3	3	5	3	3	3	4	4	7	7	7	7
2	3	0	0	2	0	0	0	0	2	1	2	0	2	1	1	2	2	2	2	0	1	1	0	5	4	4	4	4	4	5	5	4	5	5	5	4	4	5	4	4	4	4	4	4	4	4	7	6	7
2	3	2	2	2	2	2	2	2	2	2	2	1	2	0	2	2	2	2	2	2	0	1	0	5	5	5	5	5	5	5	5	5	5	5	5	5	5	5	5	5	5	5	5	7	7	7	6	7	6
2	3	0	0	0	1	1	1	0	1	0	1	0	1	1	0	0	1	0	0	0	0	0	0	3	3	3	3	3	3	4	2	3	4	3	4	3	3	4	3	3	3	3	5	4	4	4	4	2	3
2	3	1	1	1	2	0	2	0	2	0	1	0	2	0	2	1	1	1	0	0	0	0	0	4	4	4	4	4	4	4	4	4	3	3	4	4	3	5	4	4	4	4	4	6	6	6	6	6	6
2	3	0	0	0	1	1	1	2	2	0	1	0	1	0	2	2	0	0	2	0	0	2	0	4	4	4	4	4	3	4	3	4	3	4	4	4	4	4	3	3	3	3	4	4	4	6	5	4	4
2	1	0	0	0	0	0	0	0	1	0	1	2	0	1	1	2	1	0	1	0	0	0	0	3	3	3	4	4	3	3	3	2	2	4	3	3	3	3	3	2	2	2	2	4	4	6	6	5	7
2	1	1	1	1	1	0	0	2	2	1	1	1	2	1	2	1	1	0	1	0	0	1	0	4	4	4	4	4	4	4	3	3	3	4	3	3	4	3	3	3	4	3	3	5	5	4	3	5	5
2	1	1	0	0	0	0	0	0	2	1	1	1	2	2	2	1	0	0	0	0	0	1	0	4	5	5	5	4	4	4	3	4	3	4	4	4	4	4	5	5	5	5	4	6	7	6	4	4	4
2	1	0	0	1	1	0	0	0	1	0	0	0	1	0	1	0	0	0	0	0	0	1	0	4	3	3	3	4	2	3	3	2	3	3	3	3	4	3	3	2	2	2	2	4	4	4	4	5	5
2	5	0	0	0	0	0	0	2	0	1	2	1	1	0	2	0	0	1	0	0	0	1	1	4	4	4	4	4	4	4	4	4	4	4	4	4	4	4	3	3	3	3	3	4	4	6	6	6	7
2	5	2	2	2	2	2	2	0	0	0	2	1	1	0	2	0	0	1	0	0	0	0	2	3	3	3	4	3	3	3	3	3	3	4	4	4	4	4	4	4	5	4	4	7	7	7	6	6	6
1	1	0	0	0	0	0	0	2	1	0	2	1	2	1	1	1	1	0	1	1	1	0	0	4	4	4	4	4	5	4	4	5	2	5	5	4	5	5	5	4	5	5	4	4	5	4	6	6	6
1	1	2	2	2	1	1	1	0	0	2	1	0	1	0	2	0	2	1	2	1	1	0	1	4	4	4	4	3	5	4	4	5	3	3	4	3	4	3	5	5	5	5	5	4	4	4	5	5	5
1	1	0	0	0	0	1	0	0	0	0	1	1	1	1	0	1	0	0	0	0	0	1	0	3	3	3	4	2	3	4	3	3	3	2	2	2	4	4	4	3	4	4	4	2	2	2	4	4	4
1	1	2	2	2	2	2	2	0	1	1	1	2	1	0	0	1	0	0	0	0	0	1	1	3	3	3	4	3	3	2	3	2	3	3	3	3	3	3	3	4	4	3	3	4	3	4	6	6	6
1	1	0	0	0	1	1	1	1	0	2	1	0	1	0	1	0	0	0	0	0	0	1	0	4	4	4	4	4	3	3	4	2	5	3	3	3	3	3	3	3	3	4	3	4	4	7	6	6	6
1	3	2	2	2	1	1	1	2	1	1	0	0	0	1	1	2	1	2	1	0	2	2	0	4	4	4	4	4	4	4	3	4	4	3	3	3	3	3	5	3	5	3	5	5	6	5	6	6	6
1	3	0	1	1	2	1	1	2	1	1	1	1	2	2	2	2	2	1	1	0	2	2	1	3	3	3	3	3	4	4	4	4	4	3	5	5	5	3	5	5	5	5	5	6	6	6	7	7	7
1	3	0	0	0	1	1	1	0	2	1	2	2	2	1	0	0	0	0	1	0	1	1	2	3	3	3	3	3	4	3	3	4	3	4	4	4	4	4	3	3	3	3	3	4	5	4	7	7	7
1	3	2	2	2	0	1	1	1	1	1	2	0	0	1	2	0	0	0	0	0	2	1	0	4	4	4	4	4	4	4	2	3	4	3	3	3	3	3	3	3	3	3	3	6	4	6	6	6	6
1	3	1	2	0	0	1	2	0	0	0	0	0	1	1	1	1	2	1	1	1	0	1	1	4	4	4	4	4	4	4	4	4	3	4	4	4	4	4	3	3	3	3	3	4	4	4	4	4	4
1	3	0	0	0	0	0	1	2	2	2	0	0	0	1	2	1	1	2	1	0	0	0	1	4	4	4	4	4	5	4	4	5	4	4	4	4	4	4	4	4	4	3	4	6	7	6	6	6	6
1	3	2	1	2	0	1	0	1	1	1	0	0	0	0	0	1	1	0	0	0	0	0	1	3	3	3	3	3	4	5	4	4	4	4	4	4	4	4	3	3	3	2	3	6	5	6	6	6	6
1	3	1	2	1	2	1	1	0	1	1	1	2	0	0	0	0	0	0	1	1	2	2	0	3	3	3	3	3	4	4	3	3	4	4	4	4	4	4	3	3	2	2	3	4	4	4	7	7	7
1	3	2	2	2	0	0	1	0	0	0	2	2	2	2	1	1	0	0	0	0	2	0	1	4	4	4	4	4	4	4	4	4	4	3	3	3	3	3	3	3	3	3	4	6	5	7	6	6	6
1	3	2	1	2	0	0	1	1	0	0	2	2	2	2	2	2	2	2	2	0	2	2	1	5	4	3	3	5	4	5	4	5	5	4	5	4	5	5	5	5	5	5	4	6	7	7	6	6	6
2	1	2	2	1	0	0	1	1	1	1	0	0	1	1	1	0	0	0	1	0	0	1	1	5	5	5	5	5	3	3	3	3	3	5	5	4	5	5	5	5	5	5	5	4	4	4	7	7	7
2	1	2	1	2	0	1	1	0	1	0	2	2	2	1	2	0	0	0	0	0	2	2	0	4	4	4	4	4	5	5	5	5	5	4	3	4	4	4	4	5	5	5	4	6	5	6	7	7	7
1	3	2	2	1	0	1	0	1	1	0	2	2	2	2	2	2	0	0	0	2	0	2	1	4	4	4	4	4	3	3	3	3	3	4	4	4	3	4	4	4	5	5	5	6	5	6	6	6	6
2	1	2	1	2	0	1	1	0	1	2	1	2	1	2	1	1	0	2	0	0	0	1	0	4	4	4	4	4	4	4	4	4	4	4	4	4	4	4	4	4	4	4	4	5	4	5	6	6	6
2	1	0	1	1	0	1	1	0	0	0	0	0	2	1	1	0	0	0	0	0	2	2	0	4	4	4	4	4	4	4	4	4	4	5	4	5	5	5	4	4	4	4	4	4	5	4	6	6	6
1	3	2	1	0	0	1	1	1	1	1	0	0	2	0	2	0	2	2	2	1	0	1	1	4	4	4	4	3	5	4	5	4	5	4	4	3	4	4	4	3	3	3	4	3	7	6	6	6	6
2	1	0	1	1	2	1	1	1	1	1	1	1	1	0	0	2	1	1	1	1	1	1	1	5	4	4	4	4	4	3	4	3	3	3	3	3	2	3	4	4	4	4	3	4	4	4	6	6	6
2	1	2	2	0	1	2	2	2	2	2	1	1	1	2	1	0	2	0	0	0	2	2	1	4	5	5	4	4	5	4	5	5	3	5	4	5	5	5	5	5	5	5	5	4	5	4	5	5	5
2	1	2	1	2	0	0	0	0	1	2	1	2	0	0	0	0	0	2	0	0	0	2	0	4	4	4	4	4	4	4	4	4	4	3	3	3	4	3	4	4	3	3	3	5	6	5	7	7	7
2	1	1	2	1	0	1	0	2	1	1	2	2	2	0	0	0	0	0	0	0	0	2	0	4	4	4	4	4	4	4	4	4	4	4	5	5	5	4	5	5	5	5	5	1	6	6	6	6	6
2	1	2	1	2	0	0	0	0	2	2	2	1	1	0	2	0	0	0	0	0	2	2	0	3	3	3	3	3	4	3	4	4	4	3	3	3	3	3	3	3	3	2	5	5	5	5	7	7	7
2	1	0	0	0	1	1	1	0	1	1	0	0	0	2	2	2	0	1	0	0	0	1	0	5	5	5	5	5	3	4	4	3	3	5	5	3	3	5	4	4	4	4	5	3	4	4	7	7	7
2	1	2	0	0	0	1	0	0	0	2	0	1	2	1	2	1	0	0	2	0	1	1	0	4	4	4	4	4	4	3	4	3	3	4	4	5	4	4	4	4	5	4	5	4	6	6	6	6	6
2	1	2	2	1	1	1	2	2	1	1	0	0	0	1	2	1	2	0	0	0	0	2	0	5	4	4	4	4	5	5	5	4	4	4	4	3	4	4	5	4	5	3	4	4	4	4	5	5	5
2	1	2	2	1	0	0	0	2	1	1	0	0	2	1	2	1	2	0	1	2	2	2	1	4	4	4	4	4	3	3	3	4	3	4	3	4	4	4	4	4	4	3	3	6	7	7	6	6	7
2	5	2	0	0	0	0	0	2	2	2	0	0	1	2	2	0	0	1	0	0	2	1	0	5	5	5	5	5	5	5	5	5	5	5	5	5	5	5	5	5	5	5	5	7	7	7	7	7	7
2	1	2	2	2	0	0	2	2	1	1	0	0	2	2	0	0	0	2	0	0	0	2	2	4	4	4	4	4	4	4	3	5	3	4	4	4	4	4	4	5	4	4	3	4	4	5	5	6	5
2	1	2	1	1	2	0	0	2	1	1	0	0	0	1	1	1	0	0	2	0	2	1	1	4	3	4	4	4	4	5	4	3	5	4	4	3	4	3	3	4	4	4	3	6	6	7	7	7	7
2	1	0	2	1	1	1	1	1	1	1	0	0	0	1	1	0	2	1	1	0	2	1	0	3	3	3	3	3	4	4	4	4	5	4	4	4	4	4	3	3	3	5	4	5	5	6	7	6	6
2	5	2	1	1	2	1	1	2	1	1	0	0	0	2	2	2	1	0	0	0	2	0	2	5	4	4	4	4	4	3	3	3	3	4	4	4	4	4	4	4	4	4	4	6	5	5	6	6	5
2	5	2	1	2	0	0	1	2	2	2	0	0	1	0	0	0	0	1	0	0	1	1	0	4	4	4	4	4	3	4	4	3	3	4	4	3	4	4	3	3	3	3	3	5	5	6	6	5	6
2	5	2	2	2	0	0	1	0	1	1	0	0	1	2	2	2	0	1	0	0	2	1	0	4	3	4	4	4	4	4	4	4	4	4	3	4	4	4	4	4	4	4	4	5	4	5	5	5	6
2	1	2	1	2	0	0	0	0	1	0	1	1	0	2	0	0	0	1	0	0	2	1	0	5	5	5	5	5	5	5	5	3	5	4	4	4	4	4	5	5	5	5	3	4	4	7	5	5	7
2	5	1	2	1	0	0	0	2	2	2	0	0	0	0	2	0	2	2	2	0	2	2	0	4	4	5	4	4	4	4	4	4	4	4	4	4	4	4	4	4	4	4	4	5	6	5	5	4	5
2	1	0	0	0	0	1	2	0	1	1	2	1	1	1	1	1	0	0	0	0	0	2	2	4	4	4	4	4	4	4	4	5	4	4	5	4	5	5	4	4	4	4	5	6	6	5	5	6	6
2	1	0	0	0	0	1	0	2	1	1	2	0	0	2	2	2	0	0	0	0	0	2	1	4	4	4	4	4	3	4	4	3	3	5	5	4	5	5	4	5	5	5	3	6	7	6	7	6	5
2	1	0	0	0	0	1	1	2	1	0	0	0	1	1	1	1	0	2	0	0	0	2	1	3	3	3	3	3	3	4	3	4	3	5	5	5	5	5	5	4	5	4	2	4	5	5	6	6	7
2	1	0	0	1	0	1	1	0	0	1	0	0	1	0	1	0	0	2	0	0	1	1	0	3	3	3	3	4	3	4	3	3	5	3	4	3	4	3	3	5	3	3	3	6	6	7	7	7	7
2	1	0	1	0	2	1	2	0	0	0	0	0	2	0	0	2	0	0	0	2	2	0	0	5	4	4	4	4	4	4	3	4	3	4	4	4	4	4	5	5	5	5	5	4	7	6	6	6	6
2	1	0	0	0	2	1	2	0	0	0	2	2	2	1	1	1	0	0	0	0	1	1	0	3	3	3	3	3	3	3	2	3	3	4	4	3	4	4	5	5	5	3	4	4	4	7	6	6	7
2	3	2	1	1	0	0	1	1	1	0	0	1	0	0	0	0	0	0	0	0	2	2	0	4	4	4	4	4	4	4	4	4	4	4	3	4	4	4	4	4	4	4	4	6	6	6	6	6	6
2	3	2	2	2	0	1	0	2	1	1	2	2	2	1	2	0	1	1	1	0	2	1	1	3	3	3	3	3	3	3	3	3	3	5	3	5	5	5	4	4	4	4	3	7	6	7	6	6	6
2	3	0	0	0	2	2	2	2	2	2	2	0	0	0	0	1	1	1	1	1	1	2	0	4	4	4	4	4	3	4	3	3	3	4	4	3	4	4	4	4	4	4	3	4	5	6	5	5	5
2	3	1	1	2	1	1	0	2	2	2	2	2	2	2	2	2	1	1	1	2	1	1	2	3	3	3	4	3	3	4	3	3	3	5	5	3	3	5	5	5	5	5	5	5	5	5	7	7	7
2	1	0	2	2	2	1	2	0	0	0	1	1	1	2	2	1	1	1	1	0	2	1	1	4	3	4	4	4	3	3	3	3	3	5	4	4	5	5	5	5	5	5	5	4	6	7	6	7	5
2	1	0	2	2	0	0	0	0	0	0	1	2	1	1	1	0	1	2	1	0	2	1	1	4	3	3	4	4	3	3	3	3	3	4	4	4	4	4	4	4	4	3	4	4	6	4	5	6	4
2	1	2	2	0	2	1	1	2	1	1	0	0	2	1	1	0	0	0	0	0	2	1	1	4	4	4	4	4	4	4	4	4	4	4	4	4	4	4	4	5	4	3	3	5	4	6	6	6	6
2	1	2	0	0	0	1	1	0	1	0	1	0	0	1	1	0	2	0	0	0	0	1	0	4	4	4	5	4	3	4	5	3	3	2	3	3	4	4	3	5	3	3	3	4	5	7	6	6	6
2	1	2	2	0	2	1	1	0	1	0	2	2	2	2	2	0	2	1	2	0	2	2	1	3	4	3	3	3	5	5	5	4	3	4	4	4	4	5	4	4	5	5	5	7	6	7	6	6	6
2	1	0	0	1	0	0	1	0	0	0	0	0	0	1	1	1	0	1	1	0	2	0	2	4	4	4	4	4	3	3	5	2	4	3	3	3	3	3	3	4	3	3	3	4	7	4	4	4	4
2	1	2	2	1	0	0	0	0	0	0	2	0	0	0	0	1	0	1	2	0	2	2	0	4	4	4	4	4	4	4	4	4	3	4	4	3	3	4	5	5	5	5	5	4	4	6	6	6	6
2	1	2	1	2	0	1	0	1	2	1	1	1	1	2	0	1	1	1	2	0	1	1	1	4	4	4	4	4	5	3	3	5	4	4	4	3	4	3	3	5	5	5	5	6	4	5	6	6	6
2	1	2	2	1	0	0	2	0	0	0	2	1	1	0	0	0	0	1	2	0	0	2	0	4	4	3	4	3	3	3	3	3	5	3	3	3	4	3	4	5	4	3	4	4	3	4	4	4	4
2	1	2	1	1	0	0	0	0	1	0	0	0	1	0	0	0	0	2	0	0	0	1	0	4	3	3	3	3	2	3	3	2	4	3	4	4	4	4	4	4	4	2	3	6	5	6	5	5	5
2	1	1	0	2	0	0	1	1	1	2	1	0	1	1	1	1	1	2	0	2	1	0	2	4	4	4	4	3	4	5	5	5	4	3	3	3	3	3	5	3	3	3	3	2	2	3	4	4	5
2	1	2	2	1	2	1	1	0	1	0	0	0	0	0	0	0	0	0	1	0	2	1	0	4	5	4	4	4	4	4	4	3	3	3	3	3	3	3	3	4	3	3	3	6	6	6	6	6	6
2	5	2	2	2	2	1	0	1	1	1	0	0	0	2	0	0	0	2	0	0	2	1	0	4	4	4	4	4	4	4	4	4	4	4	4	4	4	4	4	4	5	4	4	5	5	5	4	5	5
2	5	2	2	1	0	1	0	2	1	1	0	0	1	0	2	0	0	0	0	0	2	1	2	4	4	4	4	4	3	4	4	3	4	4	4	3	3	4	3	4	4	3	3	4	4	4	6	6	6
2	5	0	0	0	0	1	1	0	0	0	2	0	2	2	0	1	0	0	2	0	2	2	0	5	4	4	4	4	3	4	3	3	4	3	4	3	3	3	3	5	4	3	3	5	5	5	5	5	5
2	3	1	1	1	2	1	0	0	0	2	2	1	2	2	2	2	0	0	1	0	2	0	0	4	4	4	4	4	3	3	3	3	4	4	4	5	4	4	5	5	5	5	5	6	7	7	6	6	6
2	3	2	1	1	2	1	1	0	1	0	2	1	2	0	1	0	0	0	1	0	2	2	2	5	5	5	5	5	4	4	4	4	5	4	4	4	4	4	3	5	5	3	3	4	6	4	7	7	7
2	3	2	1	0	0	1	1	1	0	0	0	0	0	0	1	2	0	0	0	1	0	1	1	4	4	4	4	4	4	5	4	4	4	4	4	4	3	4	5	4	5	5	5	6	7	7	6	6	7
2	3	2	1	2	0	0	1	1	2	1	2	0	2	0	0	0	1	0	2	0	1	1	1	4	4	4	5	4	3	5	3	5	5	5	4	4	4	4	3	4	3	3	3	4	5	4	7	7	7
2	3	0	0	0	2	2	2	0	2	0	0	0	2	0	1	0	1	2	0	0	1	1	0	4	4	5	4	4	4	5	4	5	5	4	4	4	4	4	4	4	4	4	4	5	5	7	6	6	6
2	3	0	2	0	1	1	1	0	0	0	1	0	0	0	0	0	1	2	0	0	1	1	0	4	4	4	4	5	3	4	4	4	4	5	5	5	4	5	3	5	5	3	3	4	6	4	6	6	6
2	3	1	1	2	0	1	0	1	1	1	1	1	1	1	0	0	0	0	1	0	2	1	1	4	4	4	4	4	3	4	3	3	3	4	4	4	5	4	3	5	3	3	3	6	4	6	5	5	5
1	3	1	2	2	1	1	0	2	1	1	0	2	1	1	1	1	1	1	1	1	0	2	1	4	4	4	4	4	5	4	4	4	4	4	5	4	4	5	4	4	3	4	4	2	4	4	4	4	4
2	3	1	1	2	1	2	2	1	1	2	2	1	2	2	2	2	2	1	1	1	2	0	0	5	5	4	5	5	5	5	5	4	5	5	5	5	5	5	4	5	4	4	4	6	6	7	6	6	6
2	3	2	2	2	1	1	1	1	0	0	0	1	1	2	2	2	1	0	1	2	1	2	2	5	5	5	5	5	4	3	3	4	5	4	4	4	4	5	5	5	5	5	5	7	6	7	6	6	6
1	3	2	2	2	0	0	1	2	2	1	2	1	2	2	1	1	0	0	0	2	1	0	2	5	5	5	5	5	3	4	3	4	3	4	5	4	5	4	5	5	5	5	5	6	5	7	6	6	6
2	3	2	2	2	1	1	1	2	1	1	1	1	1	2	1	2	0	0	0	0	2	2	1	3	3	3	3	4	4	4	3	4	3	3	3	3	2	3	3	4	3	3	4	6	6	7	7	7	7
1	3	0	2	2	2	0	0	0	1	0	0	0	0	2	0	2	0	0	0	1	2	2	0	3	3	3	3	3	4	3	3	3	3	3	3	3	3	3	3	5	4	3	3	5	6	5	6	6	7
2	3	0	0	2	0	0	1	2	2	2	0	0	0	1	1	1	0	0	0	0	2	2	2	3	3	3	4	4	5	3	3	4	3	4	4	4	3	4	4	4	4	4	4	4	6	6	6	6	6
2	3	2	2	2	2	1	2	1	1	1	1	2	1	2	2	2	1	2	1	2	0	2	0	5	5	5	4	5	5	5	5	5	5	3	3	3	4	5	5	5	5	5	5	7	6	7	6	5	6
2	3	1	1	2	0	2	1	0	1	0	1	0	1	2	0	0	0	0	2	0	2	2	1	5	5	4	5	5	4	3	3	4	3	3	3	3	4	4	3	5	3	3	3	4	3	4	3	6	6
1	3	0	2	2	1	1	1	0	0	1	1	2	1	2	1	1	1	2	2	2	0	2	0	3	4	3	3	4	3	5	5	2	4	4	3	1	4	4	4	4	1	4	4	5	5	5	7	7	7
1	3	1	1	2	0	0	0	0	1	1	2	0	2	1	2	1	2	1	2	0	0	1	0	4	4	4	4	4	4	5	5	3	5	4	4	3	3	4	4	3	3	4	4	2	4	2	4	4	3
2	3	2	1	2	2	2	2	2	2	2	0	0	1	0	1	0	0	2	2	0	2	0	0	3	3	3	3	4	4	4	3	4	3	4	4	4	3	4	4	3	4	3	3	6	6	6	6	6	6
1	3	2	2	2	0	0	0	0	0	0	0	0	1	0	0	0	0	0	0	1	2	1	1	4	4	4	4	4	4	4	4	5	3	3	4	3	4	3	4	4	4	4	4	4	4	4	6	6	6
2	5	1	1	2	0	0	0	1	0	1	0	0	1	2	2	2	2	0	0	2	2	2	1	3	3	4	4	3	3	4	3	4	3	4	4	3	4	4	4	5	3	4	3	5	6	7	6	6	6
2	5	2	2	2	0	0	0	0	1	2	0	0	0	2	2	2	0	0	0	1	1	0	0	4	4	4	5	5	4	4	4	4	4	4	5	4	5	5	4	4	4	4	4	4	6	6	6	6	7
2	5	0	2	2	2	2	2	0	0	1	0	2	1	2	2	2	1	0	0	1	2	1	0	4	4	4	4	4	4	5	3	3	4	4	4	3	4	4	3	4	3	3	3	6	6	6	6	6	6
2	5	0	0	1	0	0	1	0	0	1	1	0	1	2	1	1	1	0	0	0	2	2	1	3	4	3	3	3	5	4	3	3	3	3	3	3	4	4	3	5	3	3	3	4	7	6	5	5	5
2	5	2	2	2	0	0	0	0	1	1	0	0	1	0	1	1	0	2	0	1	0	2	0	3	3	4	3	3	3	5	3	4	5	4	5	5	5	5	5	5	4	5	5	5	6	5	6	6	6
1	5	0	1	0	2	2	2	2	2	1	0	0	2	2	0	1	2	0	2	2	2	2	1	4	4	4	4	4	3	5	4	4	4	3	3	3	4	4	3	4	2	3	3	4	4	6	6	5	7
2	5	2	2	0	1	1	1	2	1	1	2	2	2	0	2	0	1	0	1	1	1	0	0	5	4	5	5	5	5	5	4	5	3	4	4	5	4	5	5	5	5	5	5	4	7	6	7	7	7
2	5	0	0	2	0	1	0	1	0	0	0	0	1	1	2	0	1	0	1	0	0	2	0	3	3	4	4	4	3	4	4	4	4	3	4	3	3	4	3	4	4	3	3	4	4	4	5	5	5
2	3	0	0	0	1	0	0	0	1	0	0	0	0	2	0	0	0	2	2	0	0	1	0	1	5	4	3	3	3	5	3	2	4	3	4	3	4	4	3	3	5	1	4	4	5	5	5	5	5
1	3	2	2	2	2	2	2	0	1	1	2	2	2	2	0	0	1	1	0	1	2	1	0	5	5	4	5	4	4	4	4	3	3	3	3	3	3	3	4	4	3	3	3	5	4	5	5	5	5
2	3	2	2	1	1	1	2	0	1	1	0	0	0	2	0	1	2	1	0	1	2	1	1	5	4	5	5	4	4	4	5	4	3	4	4	4	4	4	3	5	3	3	3	4	4	4	4	4	4
2	3	2	1	2	2	1	1	0	1	2	2	2	2	2	1	1	2	0	0	0	0	0	0	3	3	3	4	4	3	3	3	3	3	4	3	4	4	4	4	4	4	4	4	4	4	4	5	5	5
2	3	2	1	2	1	1	1	0	2	0	0	0	1	1	2	0	1	2	2	2	2	2	0	4	3	4	3	3	4	3	3	5	4	4	4	4	3	4	3	4	3	3	3	4	4	4	6	6	6
2	3	2	2	2	0	1	0	1	2	1	0	2	1	2	1	1	2	2	2	1	2	2	0	4	4	4	4	4	3	3	4	4	4	4	5	5	5	5	4	5	4	4	4	5	5	5	7	7	7
2	3	1	1	0	2	1	1	2	1	1	2	2	2	1	1	1	0	1	0	1	1	0	0	3	3	4	3	4	4	4	4	4	4	3	3	3	3	4	3	5	3	5	5	5	5	5	6	6	6
2	5	0	1	2	0	0	0	2	1	1	0	0	1	2	1	2	2	0	2	1	2	1	1	4	4	4	4	4	4	3	3	4	2	5	4	5	5	5	4	3	3	3	3	4	4	4	5	5	5
2	5	1	1	2	0	0	0	0	0	0	2	1	2	2	1	2	0	0	2	1	2	2	1	3	4	4	4	4	4	3	4	3	3	4	4	4	4	4	4	3	4	4	4	4	6	4	6	6	6
1	5	1	1	2	1	2	1	2	2	2	2	2	2	2	2	2	0	0	0	1	2	2	2	5	3	4	5	4	5	4	3	4	5	3	3	3	4	5	4	4	3	2	5	5	7	5	7	7	7
2	5	2	2	0	2	2	2	2	2	0	2	0	1	0	1	0	0	2	1	0	0	2	0	4	3	2	5	4	3	2	2	3	3	3	3	3	3	3	3	3	3	5	4	4	3	4	5	5	5
1	5	1	0	2	0	1	1	2	2	1	2	0	2	2	1	1	2	0	1	0	0	1	1	1	1	1	1	1	1	1	1	1	1	2	1	1	1	1	2	1	1	1	1	2	1	3	2	2	1
2	5	1	2	2	0	0	1	2	0	0	0	0	0	2	2	0	2	0	0	0	0	0	0	4	3	5	3	5	4	4	3	3	3	3	4	3	3	4	3	4	5	4	5	4	4	4	6	6	6
2	5	2	0	0	1	1	1	2	1	1	0	2	0	0	1	2	1	1	2	2	2	2	2	3	4	3	4	3	2	4	3	2	3	4	4	4	3	4	4	4	4	2	3	6	6	5	5	6	6
2	5	2	2	2	1	2	1	2	1	1	0	0	1	2	0	2	1	1	1	0	2	1	1	4	3	3	4	4	4	3	3	4	3	3	3	3	4	3	3	4	4	3	4	4	4	5	5	5	5
2	5	1	0	2	1	1	2	2	1	1	0	0	1	2	2	2	0	0	2	1	1	1	1	3	3	3	3	3	3	3	3	4	2	3	3	3	4	4	4	4	3	2	4	4	4	4	6	6	6
2	5	2	2	2	1	1	2	1	0	0	0	0	1	2	2	2	1	2	1	1	2	1	1	4	3	4	5	5	3	3	3	3	3	3	3	3	3	3	4	4	3	3	4	4	5	5	6	6	6
2	5	2	2	2	1	1	2	0	0	0	0	0	1	2	2	2	2	2	2	1	2	0	0	4	4	4	4	4	5	4	4	3	4	3	3	3	4	4	3	4	5	3	4	2	2	3	6	6	6
2	5	1	2	1	1	1	1	2	1	1	0	0	1	2	2	2	1	1	2	1	2	2	1	3	3	4	3	3	3	4	3	4	4	4	4	4	4	5	4	4	3	3	4	5	4	5	5	4	5
2	5	0	1	0	0	0	0	0	1	0	0	0	1	2	1	0	1	1	1	1	2	1	1	4	3	4	4	4	4	3	4	4	4	4	3	4	3	4	3	3	3	4	4	4	4	4	6	6	6
2	5	2	1	0	0	2	0	2	2	2	0	0	1	2	2	2	1	1	1	2	2	1	2	4	3	3	4	4	4	5	4	4	4	4	4	5	4	4	4	4	4	3	4	5	4	4	5	5	5
2	5	2	2	2	1	1	1	0	1	0	1	0	1	1	1	0	0	1	1	1	1	1	1	4	4	4	4	3	5	4	3	3	3	4	3	3	4	4	5	3	5	3	4	5	6	6	6	6	6
2	5	0	0	0	1	1	1	0	1	0	0	0	0	0	0	1	2	2	2	1	2	1	1	4	3	4	4	4	4	4	5	4	4	5	3	5	5	4	3	5	5	3	4	5	6	4	6	5	6
2	5	2	2	2	1	1	0	0	0	0	0	2	1	0	0	2	2	2	2	0	0	1	1	4	5	1	3	3	4	5	3	2	3	4	4	3	4	3	3	3	5	1	4	4	4	4	4	3	4
2	5	1	0	2	1	1	1	2	1	2	0	1	0	2	2	2	0	0	0	1	0	1	2	3	4	4	4	4	5	5	4	5	4	4	4	4	4	3	5	4	4	4	5	4	5	4	5	6	6
2	5	1	1	2	2	1	2	0	0	0	2	1	2	0	1	0	1	2	1	1	0	2	1	3	4	2	3	5	4	5	3	5	5	5	4	5	3	4	2	4	3	3	3	4	4	4	2	4	3
2	5	1	2	1	2	2	2	2	0	0	2	0	2	0	1	0	1	2	1	1	0	2	1	4	3	3	3	2	5	3	3	3	3	4	3	3	4	3	2	4	5	3	3	4	4	4	4	4	3
2	5	2	2	2	0	1	0	0	1	1	0	0	0	1	2	0	1	2	1	1	0	0	0	4	4	4	4	3	3	4	3	3	3	3	3	3	3	4	3	3	3	3	4	4	4	4	4	4	4
2	5	2	2	2	0	1	1	0	1	2	2	0	1	2	2	2	1	2	1	1	0	1	1	4	3	3	5	4	3	3	3	3	3	4	4	5	4	5	4	4	4	3	3	4	5	4	6	6	6
2	5	0	0	2	2	2	2	0	0	1	0	2	1	1	1	1	0	0	1	0	0	1	1	4	4	3	3	3	5	3	5	4	4	5	5	5	5	5	5	5	5	3	3	4	5	4	6	6	6
2	5	0	0	2	0	0	0	0	0	0	1	0	2	2	2	1	1	1	1	2	2	1	0	3	3	4	3	5	4	5	3	3	3	3	3	3	3	4	3	4	3	3	3	4	4	2	4	4	4
2	5	2	2	2	2	2	2	0	2	1	0	2	1	1	1	0	0	0	0	0	0	0	0	4	4	4	4	4	4	4	4	2	4	3	3	3	3	3	4	4	4	3	4	4	5	5	6	6	6
2	5	2	2	2	0	1	0	0	0	1	0	0	2	1	1	1	0	0	1	0	0	1	1	4	4	4	5	4	5	4	4	5	5	5	5	5	5	4	4	4	5	4	3	4	5	4	6	6	6
2	5	2	0	0	0	0	1	0	0	1	2	2	2	1	1	0	1	1	1	2	2	1	1	4	3	4	4	4	4	4	4	4	4	3	3	3	4	4	4	3	5	5	5	4	4	5	3	3	3
2	5	0	0	2	0	0	0	1	0	0	0	0	1	1	2	1	0	0	1	0	0	1	1	3	3	4	3	4	5	3	5	3	3	5	3	3	3	4	4	4	4	4	4	5	4	5	4	4	4
2	5	2	1	2	2	1	1	2	1	1	2	1	2	1	1	0	2	2	2	1	1	1	1	4	5	5	5	4	5	5	5	5	3	4	5	5	3	5	4	4	4	5	5	4	4	4	7	7	7
2	5	1	2	2	1	2	1	0	1	0	0	0	0	2	0	0	1	2	1	0	0	1	1	4	5	3	4	5	3	4	3	3	3	2	3	5	2	5	3	5	3	3	3	4	4	4	2	2	2
2	5	1	1	2	0	1	0	0	1	2	0	2	1	2	2	2	0	0	0	0	0	1	1	4	4	4	4	4	3	4	3	3	3	5	3	3	4	4	4	5	4	4	4	5	5	4	6	6	6
2	5	2	2	2	1	1	1	0	2	2	0	0	1	1	2	2	0	0	1	2	2	2	2	4	3	4	4	4	3	4	4	4	4	4	4	4	5	4	4	5	5	5	5	4	5	5	6	6	6
2	5	1	2	2	0	1	0	2	1	2	0	0	1	2	2	2	0	0	1	1	2	2	2	5	3	5	4	4	4	4	5	4	4	4	3	3	4	4	4	4	4	4	4	5	5	5	6	6	7
2	5	2	1	2	0	0	0	1	1	0	2	2	2	1	2	0	1	0	1	1	1	2	2	5	3	3	5	5	4	4	2	4	4	3	4	5	4	4	3	5	3	3	3	4	4	4	4	5	4
2	5	1	2	2	0	1	0	2	1	2	0	0	0	2	1	0	0	0	0	1	0	1	1	4	3	4	4	4	4	4	4	4	4	4	4	3	4	4	4	5	4	5	5	6	6	6	6	6	6
2	5	1	2	2	0	1	0	2	1	2	0	0	1	2	2	2	0	1	0	0	2	1	2	4	4	4	4	4	5	3	3	3	3	5	4	4	4	4	4	4	4	4	4	5	5	5	6	6	6
2	5	1	2	2	0	1	0	2	2	2	0	0	1	2	2	2	1	1	1	1	2	1	2	4	4	4	5	5	5	4	3	4	4	4	4	4	5	5	4	4	3	4	3	5	5	5	6	6	6
2	5	2	2	2	0	1	1	2	2	2	1	1	1	2	2	2	1	2	1	2	2	0	0	5	4	5	4	4	5	4	5	5	5	5	5	5	5	5	4	5	5	5	5	4	4	6	7	7	7
2	5	1	2	2	0	1	1	2	1	1	0	0	1	2	2	2	1	1	2	2	2	2	2	5	5	5	5	5	5	5	5	5	3	3	5	5	3	3	5	4	4	4	5	7	6	7	6	6	6
2	5	2	2	2	2	1	2	0	1	0	0	0	1	2	2	2	1	1	1	1	1	1	1	5	4	3	4	3	4	3	4	3	3	4	4	4	4	4	4	4	5	5	4	4	4	4	5	5	7
2	5	2	1	2	0	0	0	2	1	2	0	0	1	2	2	0	0	0	0	1	2	1	1	4	4	4	4	5	3	3	3	3	3	4	3	4	4	4	3	4	4	3	4	4	4	4	7	6	6
2	5	1	2	1	1	1	1	2	1	2	0	0	1	2	2	0	2	2	1	2	2	2	2	4	4	5	4	4	4	4	4	4	4	4	5	4	5	5	5	5	5	5	5	5	5	5	7	6	7
2	5	1	2	2	0	1	0	2	1	2	1	0	1	1	1	0	0	0	0	1	0	1	1	3	3	4	4	4	4	4	4	4	4	3	5	3	4	4	3	4	3	5	4	4	4	4	5	4	5
2	5	2	1	2	0	1	2	1	1	0	0	0	1	1	1	0	1	1	1	1	1	2	2	5	4	5	5	5	5	5	5	5	5	5	3	3	5	5	4	3	4	5	5	5	5	5	7	7	7
2	5	0	1	2	1	1	0	2	1	0	1	0	0	2	2	2	1	1	2	0	0	0	0	5	3	4	4	4	4	4	3	3	3	4	4	5	4	4	3	4	4	5	4	3	3	3	4	4	5
2	5	1	2	2	1	1	1	2	1	0	2	1	1	0	1	2	2	2	2	1	2	2	1	4	4	5	4	4	3	4	4	4	3	5	5	5	5	5	5	5	5	5	5	6	6	6	6	6	5
2	5	2	0	0	0	1	0	2	1	2	0	0	1	1	1	0	2	1	1	1	2	1	1	5	3	4	4	4	3	4	3	5	3	4	3	3	3	3	5	3	3	5	5	4	4	4	5	5	6
2	5	1	1	1	2	2	2	0	0	0	2	1	2	1	1	0	2	2	1	2	2	0	0	3	3	2	4	2	4	4	2	4	4	3	3	3	3	3	4	4	3	5	3	4	4	4	6	6	6
2	5	1	2	2	0	0	0	0	1	0	2	1	2	1	0	0	2	1	1	0	2	1	1	1	5	5	4	4	3	4	3	3	4	3	5	5	3	5	4	4	4	5	3	5	4	4	6	5	3
2	5	2	1	2	1	1	1	0	1	0	0	0	0	2	2	2	1	1	1	2	2	1	1	4	3	3	4	5	4	3	3	4	3	5	3	3	4	5	4	4	5	5	3	4	4	4	6	6	7
2	5	2	2	2	0	1	1	0	1	0	0	0	1	1	0	1	2	0	0	0	0	2	2	5	5	5	5	5	4	5	5	5	5	5	5	5	5	5	5	5	5	5	5	7	7	7	7	7	7
2	5	0	1	0	0	1	0	1	1	1	2	1	1	2	2	1	0	0	0	0	0	1	1	4	4	5	5	5	5	5	5	3	3	5	4	5	5	5	5	5	4	5	5	6	7	6	7	4	6
2	5	2	2	2	0	1	0	1	1	2	0	0	0	0	0	1	2	2	2	0	0	2	2	4	3	3	3	4	3	2	2	3	3	3	3	3	3	4	2	3	2	2	2	4	3	3	4	4	5
2	5	2	1	2	0	1	0	2	1	1	2	2	2	2	2	2	0	0	1	1	2	2	2	5	5	5	5	5	5	5	5	5	5	5	5	4	5	5	4	5	5	4	3	6	5	6	6	5	6
2	5	1	2	2	1	2	1	2	1	1	0	0	1	1	0	0	0	0	0	1	2	1	1	4	3	4	3	4	3	5	4	3	4	5	3	3	4	4	5	4	4	4	4	5	6	6	5	6	7
2	5	0	2	2	0	1	0	2	1	1	0	0	0	2	2	1	1	1	1	1	2	2	2	3	3	4	3	4	4	4	4	4	4	4	4	5	4	4	4	4	4	4	4	4	4	4	5	5	5
2	5	1	2	2	1	1	2	2	1	1	0	2	0	1	0	0	2	0	0	1	2	1	1	5	5	5	5	4	5	5	5	5	3	5	3	3	5	4	5	5	5	5	5	6	6	6	6	7	7
2	5	2	2	2	0	0	2	1	0	0	0	0	0	2	2	0	1	1	1	0	0	1	1	4	3	4	4	4	4	4	4	4	4	5	3	3	4	5	4	5	5	4	4	5	5	5	5	6	6
2	5	2	2	2	0	0	1	1	0	0	0	0	0	0	2	0	1	1	1	1	2	1	1	5	3	4	4	4	4	3	4	4	4	4	4	4	3	4	4	5	5	4	4	6	6	6	6	7	7
2	5	1	2	2	0	0	0	2	2	2	0	0	1	0	2	0	1	2	0	1	2	2	2	4	4	4	4	5	4	5	3	5	3	4	5	5	5	4	5	5	5	5	5	6	6	6	6	6	6
2	5	2	1	0	2	1	1	1	1	1	0	0	1	2	2	2	2	2	2	1	0	2	2	4	3	4	4	5	5	5	4	3	4	5	5	5	5	5	4	4	3	4	4	4	4	4	6	6	6
2	5	2	1	1	1	1	2	1	2	1	1	1	2	1	1	2	1	1	2	0	1	2	2	4	3	4	5	4	3	4	4	4	4	4	5	4	5	5	4	4	4	4	4	6	6	6	6	6	5
2	5	2	2	2	2	2	2	0	1	0	1	1	2	0	0	1	1	1	1	0	0	0	0	5	3	3	4	3	4	3	3	4	4	5	4	3	3	5	3	4	3	3	3	3	3	3	4	3	2
2	5	2	2	0	2	0	0	2	1	1	0	2	1	2	1	1	1	1	1	0	2	2	2	5	3	4	5	4	4	5	3	3	5	5	4	5	4	5	4	5	5	4	4	4	4	4	7	7	4
2	5	2	2	2	0	0	1	0	1	1	0	0	1	2	1	1	2	1	1	0	0	0	0	4	3	4	4	4	3	4	5	3	3	5	4	4	5	4	4	5	4	5	3	4	4	4	6	6	6
1	5	2	2	2	2	1	1	0	1	1	2	1	2	2	2	2	0	0	0	0	0	0	0	4	3	4	4	4	4	4	4	4	3	3	3	4	3	4	3	4	3	3	3	4	4	4	4	4	4
2	5	0	1	1	2	0	0	0	1	0	0	0	0	2	1	1	1	1	1	1	2	2	2	4	3	5	5	5	4	4	4	4	4	5	5	5	3	5	4	5	4	4	4	6	6	6	6	5	6
2	5	2	0	0	0	0	0	1	0	0	1	0	2	0	1	0	0	0	0	1	2	2	1	5	4	3	4	3	4	3	3	3	3	5	4	5	5	4	3	4	5	3	3	6	6	6	6	6	6
2	5	2	1	0	0	0	0	1	0	0	1	1	1	0	1	0	0	0	0	0	0	2	2	4	3	3	4	5	5	3	3	4	3	5	5	4	4	5	5	5	4	5	5	6	6	6	6	6	6
2	5	0	1	1	0	0	0	1	0	0	1	1	1	0	1	0	2	1	1	0	0	2	2	4	4	4	3	3	4	3	4	3	3	5	5	5	4	5	3	3	5	3	5	4	4	4	7	7	7
2	5	2	2	2	0	0	0	1	0	0	1	0	1	2	1	0	0	0	1	0	0	2	1	5	3	5	5	4	5	4	4	4	4	5	4	4	5	4	3	4	5	4	3	5	6	5	7	7	7
2	5	2	1	2	0	0	0	0	0	0	0	0	1	2	0	1	0	1	0	0	0	1	1	5	4	4	5	4	4	4	3	4	4	5	5	3	4	3	4	5	4	4	4	4	4	4	6	7	7
1	5	2	2	2	2	2	2	2	2	1	1	1	1	1	1	0	0	0	0	0	0	1	2	4	4	4	4	4	4	4	4	5	5	5	3	3	3	4	3	4	4	4	3	6	6	6	6	6	6
2	5	2	1	2	2	0	0	2	1	0	2	0	2	2	0	0	1	1	2	1	2	1	1	4	3	3	4	4	4	3	3	3	4	4	4	3	3	3	4	5	5	4	4	5	5	5	7	6	6
2	5	2	2	2	2	2	2	0	1	0	0	0	0	2	2	2	2	2	2	2	2	1	2	4	5	4	5	5	5	5	5	5	5	4	5	5	4	4	4	4	5	4	5	7	7	7	6	6	7
2	5	2	1	1	0	1	0	0	0	0	1	0	1	0	0	0	1	2	1	0	0	2	2	3	3	4	4	3	4	4	4	3	3	3	3	3	3	3	3	3	4	5	3	3	4	3	4	5	5
2	5	0	2	0	1	1	2	0	1	1	1	1	1	0	0	2	2	2	2	0	0	1	2	5	3	4	5	4	4	4	4	3	4	3	3	3	3	4	4	5	5	4	5	4	4	4	5	5	5
2	5	2	0	0	0	1	0	2	2	2	1	1	1	1	1	1	2	2	2	2	2	2	2	5	3	5	5	4	3	3	2	5	3	5	5	4	5	5	4	5	4	4	5	4	4	4	7	7	7
1	3	2	0	0	1	1	1	2	1	1	0	0	0	2	2	2	1	1	2	2	2	2	2	5	4	4	4	3	4	4	4	3	4	4	4	5	4	5	2	5	3	3	2	5	5	5	6	6	6
2	3	2	1	2	0	0	0	2	1	1	0	2	1	2	2	2	1	1	2	2	2	1	1	4	3	3	4	4	5	3	3	3	3	4	5	5	5	4	4	4	5	4	4	4	4	4	6	6	6
2	3	2	1	2	0	0	0	2	1	2	2	0	1	2	2	2	2	1	1	0	2	0	1	5	4	4	4	3	3	3	2	3	3	5	3	3	4	2	4	5	4	4	4	3	3	3	5	5	5
2	3	2	2	2	0	1	1	0	1	0	1	2	1	2	1	0	0	0	0	2	1	2	2	5	4	3	4	4	4	4	5	4	3	4	4	3	3	5	4	4	3	3	4	4	4	4	6	6	6
2	3	2	2	2	0	1	0	1	0	2	0	0	1	2	1	2	0	1	2	0	2	0	0	4	3	3	3	3	4	2	4	2	2	4	3	3	2	4	4	5	5	4	4	6	6	6	5	4	4
2	3	2	0	2	2	2	2	0	0	0	0	2	1	0	0	0	0	1	0	0	0	2	1	3	3	3	4	3	4	3	2	2	3	4	4	5	4	4	3	4	4	3	4	4	4	5	3	4	4
1	3	0	0	0	1	1	2	2	1	2	2	0	1	2	2	2	2	2	2	1	2	2	2	5	4	5	5	5	5	4	5	5	5	5	5	5	5	5	4	5	5	5	4	5	4	5	6	5	5
2	3	1	2	2	0	0	1	0	0	0	0	0	1	0	0	0	0	0	0	0	1	1	1	4	3	3	3	5	3	5	3	3	4	3	3	4	3	3	3	4	3	3	3	5	5	5	4	4	5
2	3	1	1	2	0	0	1	1	1	0	0	0	0	1	1	2	0	0	0	0	2	1	1	3	3	3	4	4	4	4	3	4	4	3	4	3	3	4	3	4	3	3	3	4	4	4	4	4	4
2	3	0	0	2	0	0	2	2	2	1	0	0	2	2	2	2	2	2	2	0	2	2	2	5	5	5	5	5	5	5	5	5	5	5	5	5	4	5	5	4	5	4	3	6	6	6	6	6	6
2	3	2	2	2	2	1	1	0	1	0	0	1	1	1	2	2	0	1	0	0	0	2	2	4	4	3	4	3	3	4	2	3	4	3	4	3	3	4	3	3	3	3	3	6	6	6	6	5	6
2	3	2	2	0	1	2	1	2	2	1	2	1	1	2	1	1	0	1	2	0	1	1	1	4	4	3	5	4	3	3	3	3	4	4	4	4	5	4	3	4	4	3	3	5	5	5	6	6	6
2	3	0	0	1	0	1	1	0	0	1	0	0	1	2	2	1	1	1	1	0	0	2	2	4	4	4	4	4	4	3	3	4	3	3	3	3	4	4	4	4	4	4	4	5	5	5	6	5	5
2	3	2	2	2	0	2	0	0	1	1	2	2	2	1	1	1	1	1	0	0	1	0	0	4	4	4	4	3	4	4	3	3	4	3	4	3	4	2	3	4	4	3	3	4	6	4	5	5	5
2	3	1	1	1	0	2	0	2	1	1	2	2	2	2	2	0	1	1	0	2	2	1	1	4	3	4	4	4	4	4	3	4	3	4	3	3	4	4	4	3	3	3	3	4	4	4	4	4	4
2	3	1	1	2	2	2	2	0	1	0	2	2	2	0	0	0	2	1	1	2	2	1	1	5	4	4	5	5	5	5	5	5	5	5	4	5	4	4	4	4	4	5	5	4	4	4	4	4	4
2	3	1	1	0	0	1	0	0	1	0	0	0	1	0	0	0	0	0	0	2	2	1	0	4	3	3	4	3	4	3	4	3	4	3	3	3	3	3	5	3	4	3	3	5	5	5	6	6	6
2	3	2	2	0	1	1	1	0	2	0	2	2	2	2	2	2	1	2	1	0	2	0	0	5	3	4	5	5	3	3	2	3	3	4	4	2	2	2	3	3	3	3	3	4	2	5	5	6	5
2	3	0	0	2	2	2	2	1	2	2	2	2	2	2	0	0	0	1	0	0	0	0	0	5	3	4	5	4	4	4	3	4	3	4	4	3	4	3	4	3	4	3	4	5	4	4	5	5	5
2	3	0	0	0	2	1	1	2	1	1	1	2	2	0	1	2	2	1	0	0	2	0	0	5	4	4	5	4	4	4	4	4	4	4	4	4	4	4	3	4	3	3	3	3	6	3	5	5	5
2	3	1	1	2	0	0	1	1	1	0	0	0	0	1	1	2	0	1	1	1	2	1	1	3	3	3	4	4	3	3	3	4	4	4	3	3	3	3	4	4	4	4	4	5	5	4	6	5	5
2	3	0	0	2	0	0	1	0	1	0	0	1	1	1	1	2	0	1	2	0	2	0	0	4	3	4	4	4	5	3	3	3	3	3	5	3	3	3	4	5	3	3	3	3	4	4	4	4	4
2	3	2	2	0	0	1	0	1	1	0	0	0	0	1	1	0	1	1	2	1	2	1	0	3	5	4	3	5	4	4	3	4	3	3	4	3	5	4	4	5	5	4	3	4	7	7	6	6	6
2	3	2	2	2	1	1	2	1	1	1	1	1	2	1	1	0	0	0	0	0	0	1	1	5	3	3	5	4	4	4	3	4	3	4	3	3	2	4	2	4	4	4	2	4	1	4	3	3	3
2	3	2	1	1	0	1	0	2	1	1	1	1	1	1	1	1	0	0	0	0	2	1	1	5	3	4	4	4	5	3	3	3	3	3	3	4	4	4	4	4	3	4	4	4	4	4	3	3	4
2	3	2	2	1	0	1	0	2	1	1	0	0	0	1	1	0	2	0	1	1	2	1	1	5	3	3	4	4	4	4	4	3	3	4	3	4	4	4	4	4	4	3	3	4	4	4	3	4	4
2	3	2	2	2	1	1	1	2	0	0	2	2	2	0	0	0	2	2	2	0	2	2	1	3	3	4	4	3	3	3	3	4	4	3	3	3	3	4	3	3	4	3	3	4	5	5	5	5	5
2	3	0	2	2	0	2	0	0	0	0	2	2	2	2	2	2	2	0	0	0	2	2	1	3	3	4	4	4	4	4	3	4	3	4	3	4	4	4	3	4	3	4	4	4	4	4	6	6	6
2	5	2	2	2	1	1	1	2	1	1	0	0	2	2	0	2	2	1	1	2	2	2	2	4	3	4	4	3	5	5	5	4	5	5	5	5	5	5	4	4	4	4	4	5	5	5	6	5	6
2	5	2	1	2	0	1	0	2	1	2	2	2	2	2	2	2	0	0	1	0	0	2	1	4	5	4	5	4	5	5	4	4	4	5	5	4	5	5	5	5	4	5	4	4	4	4	7	7	7
2	5	2	2	2	0	1	0	2	1	0	0	0	1	2	2	2	2	2	2	2	2	2	1	5	5	5	5	5	3	3	3	3	3	4	5	5	5	5	5	5	5	5	5	5	5	5	6	6	6
2	5	2	1	2	0	1	0	1	0	1	1	0	1	2	2	2	1	1	2	0	2	1	0	3	3	4	5	3	4	3	3	4	5	4	3	4	4	4	4	4	3	4	2	4	5	5	6	6	6
2	5	2	2	2	1	1	1	2	1	1	2	2	2	2	2	2	2	1	1	0	2	0	0	5	5	5	5	4	5	4	5	5	5	5	5	5	5	4	3	5	4	4	3	5	5	5	4	5	6
2	5	0	2	0	2	1	2	0	0	0	2	0	1	1	1	0	1	1	1	0	2	1	1	4	3	4	4	4	4	4	4	3	3	4	4	4	4	3	4	4	3	4	4	4	4	4	5	6	7
2	5	0	0	2	2	1	1	1	1	1	2	1	2	2	1	1	1	1	1	0	0	2	1	4	3	4	4	3	4	4	3	4	3	3	4	4	3	4	4	5	4	4	4	4	4	4	7	7	7
2	5	2	2	2	0	0	0	1	1	1	0	0	2	0	1	1	2	2	2	1	2	0	0	4	4	4	5	5	4	5	3	5	5	5	3	5	5	5	5	5	4	5	5	5	5	5	6	6	6
2	3	0	2	2	0	1	0	0	0	2	2	2	2	1	2	2	0	0	1	2	2	2	2	4	3	4	4	4	3	4	3	4	4	3	4	4	4	3	4	5	5	4	3	6	6	6	6	6	6
2	5	0	2	0	1	2	1	2	1	0	1	1	1	1	1	1	2	2	1	0	0	0	0	4	5	4	4	4	4	4	4	4	5	4	4	5	4	4	4	4	5	4	3	5	6	6	6	6	5
2	5	0	0	2	1	1	2	2	1	1	0	1	1	1	2	2	1	2	1	1	2	1	1	5	5	4	5	5	4	4	5	3	3	4	4	4	3	4	4	5	4	4	5	4	4	4	4	4	4
2	5	2	2	2	0	1	0	0	1	0	0	0	2	2	2	2	0	0	0	0	1	1	1	4	3	4	5	5	3	5	3	3	4	4	3	4	3	4	4	5	3	3	3	5	5	4	7	7	7
2	5	0	1	1	0	0	0	0	1	1	0	0	1	2	2	2	0	1	0	0	0	0	0	5	4	5	4	4	4	4	5	4	5	4	4	4	4	5	4	5	4	4	4	5	6	6	6	6	6
2	5	2	2	2	1	2	2	1	1	0	0	2	1	0	2	2	0	1	0	0	0	2	2	5	4	4	5	5	4	5	4	5	5	4	4	4	4	5	5	4	4	4	5	6	6	6	6	6	6
2	5	2	2	2	1	2	1	2	1	1	0	1	1	1	1	1	0	0	0	2	2	0	0	3	3	4	3	4	5	4	4	5	3	5	5	5	4	4	3	5	3	3	4	4	7	6	6	6	6
2	5	2	1	2	0	1	1	2	1	1	0	0	1	2	2	2	2	0	0	0	1	0	0	5	4	4	5	4	4	4	3	4	4	3	4	5	4	4	5	5	5	3	3	5	5	5	6	6	6
2	5	2	0	2	1	1	0	0	0	0	0	0	1	1	1	1	2	1	1	1	2	1	0	5	4	4	5	5	4	5	4	4	5	4	4	5	4	4	4	4	5	4	4	6	6	7	6	6	6
2	5	0	0	0	1	1	2	1	1	0	0	0	1	2	2	2	2	2	2	0	0	1	0	4	3	4	4	5	5	4	4	5	4	4	4	4	4	4	3	3	4	4	5	4	4	4	5	5	5
2	5	0	1	2	0	0	1	1	1	0	1	2	2	2	0	2	0	0	0	0	0	2	2	3	3	3	4	4	4	4	4	4	4	4	3	4	3	4	3	3	3	4	4	4	4	4	6	6	6
2	3	2	2	2	0	1	0	0	0	1	0	0	1	2	2	2	2	2	1	2	2	1	1	5	4	5	4	3	3	5	3	3	3	3	3	4	4	4	3	5	4	4	3	4	4	4	6	6	6
2	3	2	1	2	1	1	2	1	1	2	0	0	0	0	2	0	0	0	0	1	2	1	1	4	3	3	3	3	3	3	2	3	3	3	3	3	3	3	4	3	3	3	3	5	6	4	6	6	6
2	3	2	2	2	1	1	1	1	0	1	0	1	1	1	2	1	0	0	2	0	1	2	2	5	5	5	5	5	5	5	5	5	5	5	4	5	5	5	5	4	3	4	5	4	7	7	7	7	7
2	3	2	2	2	0	0	2	0	0	0	2	0	1	1	1	1	0	0	2	1	0	1	1	3	3	4	4	4	4	4	4	4	3	3	3	4	4	4	3	3	3	4	4	4	4	4	5	5	5
2	5	1	1	1	1	1	2	2	1	1	2	1	2	2	0	2	0	1	0	0	2	1	1	4	3	4	5	4	5	5	3	5	3	3	5	5	5	4	5	5	5	5	5	5	5	5	5	5	5
2	5	0	1	1	0	1	0	1	0	0	0	2	1	1	0	2	2	1	0	0	0	1	1	4	4	4	4	4	4	4	3	4	3	4	4	5	5	4	3	5	5	4	4	3	4	4	4	6	5
2	5	0	0	0	2	2	2	2	1	1	1	0	1	1	2	2	0	0	0	2	0	0	0	3	4	4	3	3	4	2	3	4	4	5	5	5	4	4	3	4	3	3	4	3	4	4	5	5	5
2	5	2	2	2	0	1	0	1	1	0	0	0	2	2	2	2	0	0	0	0	0	1	1	3	3	4	5	3	4	4	3	4	3	3	4	4	2	4	3	4	5	4	4	5	5	4	5	5	5
1	5	1	1	2	1	1	2	1	1	0	1	1	1	2	1	1	2	0	0	1	1	2	2	4	5	5	5	5	5	5	5	5	5	5	5	5	4	5	4	5	4	3	3	6	6	6	7	7	7
2	5	0	2	2	0	0	0	0	1	2	0	0	1	2	2	1	2	2	2	1	2	2	2	5	4	3	4	4	3	4	3	3	4	3	3	4	4	4	4	4	4	4	3	6	4	5	6	6	6
2	5	0	2	2	1	2	1	0	1	2	1	1	1	0	2	1	1	0	0	1	2	2	2	3	3	4	3	2	3	4	3	3	3	2	2	4	2	4	3	4	4	4	4	4	4	4	5	5	5
2	3	0	2	2	2	2	2	1	0	0	0	0	0	2	1	1	1	1	0	2	0	1	1	4	3	4	4	4	4	4	4	4	3	5	3	4	4	4	4	4	4	4	4	4	4	4	6	6	6
2	3	2	2	2	0	0	1	1	1	0	2	1	2	0	0	1	0	0	2	0	1	1	1	3	3	4	3	4	3	4	3	4	3	4	4	4	4	3	4	4	4	4	4	4	5	4	5	5	5
2	3	2	2	2	0	0	0	0	1	2	0	0	2	2	1	1	0	0	0	0	2	2	2	5	5	5	5	5	5	5	5	4	4	5	5	5	5	5	4	5	4	3	4	6	6	7	6	6	6
2	3	2	1	0	0	0	0	2	1	1	0	2	2	2	2	2	0	1	2	0	2	2	1	5	4	4	4	5	5	5	4	3	4	4	3	4	4	4	4	5	3	4	4	6	6	7	6	6	6
2	3	1	2	1	0	1	0	0	1	0	2	2	2	2	2	2	0	1	2	0	0	2	2	4	4	4	4	4	3	3	4	4	4	4	4	4	3	4	4	5	4	4	4	6	6	6	6	6	6
2	3	2	1	1	0	0	2	2	2	1	2	1	2	2	0	0	0	0	1	1	1	2	2	4	3	4	5	4	4	4	5	3	4	4	4	4	5	5	3	4	4	3	3	5	5	5	5	5	5
2	5	2	2	2	2	1	1	0	0	0	2	0	1	2	1	1	2	2	2	2	2	2	2	5	4	5	4	5	5	5	5	5	3	5	5	5	5	5	4	3	5	5	3	5	5	5	5	5	5
2	5	0	2	0	2	2	2	2	2	2	0	0	0	0	1	1	1	1	1	0	0	0	0	5	3	4	4	4	5	5	5	4	4	5	5	5	4	5	3	5	3	3	3	4	6	6	6	6	6
2	5	2	2	2	2	1	1	1	0	0	2	0	1	1	1	1	0	0	0	2	2	2	2	4	3	4	4	5	5	5	3	4	3	5	3	5	4	3	4	5	4	3	3	4	4	4	6	6	6
2	5	0	1	1	0	2	0	2	1	0	1	1	1	1	0	2	0	0	0	0	0	0	0	3	4	4	4	4	4	4	4	4	4	4	3	4	4	4	4	4	4	4	4	5	6	6	6	6	6
2	5	0	2	2	1	2	2	2	1	2	0	0	0	0	0	1	1	1	1	2	2	0	0	3	3	4	5	4	4	3	3	5	5	3	3	4	4	5	3	4	3	4	4	6	6	6	6	6	6
2	5	2	1	2	2	1	1	0	1	0	1	2	1	0	2	2	0	2	1	1	2	2	2	3	3	3	4	4	4	3	3	4	4	4	4	5	4	4	4	5	4	3	3	4	4	4	5	5	5
2	5	0	1	1	0	0	0	2	1	1	0	2	2	2	0	2	0	0	0	0	0	0	0	3	4	4	3	4	4	4	4	4	3	4	3	4	4	4	4	3	4	4	4	6	6	6	6	6	6
2	5	0	0	0	2	1	1	1	1	2	0	0	0	1	1	0	0	0	1	1	2	0	0	4	3	4	3	3	3	3	3	3	3	4	4	3	4	5	3	3	3	4	4	5	5	5	5	5	5
2	5	2	2	2	0	1	2	2	1	1	0	0	1	0	0	1	0	0	2	0	0	0	0	4	4	4	4	3	3	4	3	4	3	3	3	5	4	4	4	4	3	4	3	6	6	6	6	6	6
2	3	0	0	1	0	1	0	2	1	1	0	0	1	2	0	1	1	1	1	1	2	1	1	3	4	3	3	3	4	4	4	3	4	3	3	3	4	4	4	4	4	3	3	4	4	4	7	7	7
2	5	2	1	2	2	2	2	1	1	2	0	0	1	2	2	2	0	1	0	1	2	1	1	4	3	3	4	4	4	3	4	3	3	4	4	4	4	4	4	4	3	4	4	4	4	4	5	5	5
2	5	0	0	1	1	1	2	1	0	0	0	0	1	0	0	0	1	1	1	0	0	0	0	4	3	4	4	3	5	4	4	4	4	4	4	4	4	4	4	4	5	3	3	5	5	4	6	6	6
2	5	0	2	1	0	1	2	1	0	0	0	0	1	0	0	0	0	0	1	0	0	0	0	4	3	4	4	3	5	4	4	4	4	4	4	4	4	4	4	4	5	3	3	4	4	4	6	6	6
2	5	2	2	2	0	0	0	2	1	2	0	0	1	2	2	2	0	1	0	0	2	1	1	4	3	4	4	5	3	3	3	3	3	3	4	4	3	4	4	5	4	4	4	6	6	6	5	5	5
2	3	2	2	1	0	1	0	0	1	0	2	2	2	2	0	0	0	1	2	0	0	2	2	4	4	4	4	5	4	4	4	4	4	3	4	3	4	5	4	5	5	4	5	4	3	3	5	5	5
2	3	0	0	2	0	2	1	2	1	2	0	0	0	1	2	1	2	0	0	1	1	2	2	4	3	4	3	4	4	4	4	4	4	4	3	4	4	4	3	4	3	3	4	6	6	6	6	6	6
2	3	1	2	2	0	1	0	0	0	0	1	1	1	1	2	1	2	0	0	0	0	1	1	4	5	4	4	5	5	5	4	4	4	5	5	5	4	5	5	5	5	4	4	6	6	6	6	6	6
2	3	0	0	2	0	1	0	2	1	1	1	0	0	1	1	1	0	0	1	1	0	0	0	4	5	5	4	5	4	5	4	3	3	5	3	5	4	4	5	3	3	3	5	4	4	4	6	6	6
2	3	0	2	2	2	2	2	0	1	0	0	0	1	2	1	2	2	0	0	1	2	2	1	4	4	4	4	4	4	4	3	4	4	4	4	4	4	4	4	4	4	4	4	4	4	4	6	6	6
2	3	2	2	2	0	0	0	2	1	1	1	1	1	2	1	1	1	1	1	1	2	2	2	4	4	4	4	4	4	4	3	4	4	4	4	4	4	4	3	5	3	3	3	4	4	4	6	6	6
2	3	2	2	2	0	0	0	0	0	0	2	2	2	2	2	2	1	0	0	0	0	0	0	3	3	3	5	4	4	5	3	4	3	5	3	5	4	4	5	5	5	5	3	4	4	4	6	6	6
2	3	0	0	2	2	1	1	1	1	0	1	1	1	2	0	1	0	1	0	2	2	1	0	4	4	4	4	4	5	5	5	4	5	5	4	4	4	4	4	5	5	4	4	5	5	5	5	5	5
2	3	2	2	0	2	1	0	1	1	0	0	2	0	2	1	2	0	0	2	2	2	1	1	4	5	5	4	4	5	5	5	5	5	5	5	5	4	4	4	4	3	4	4	5	5	5	6	6	6
2	5	2	2	0	0	1	0	0	1	0	2	1	1	2	2	2	0	0	1	1	2	1	0	4	3	4	3	3	5	4	3	4	3	4	5	4	4	4	3	4	4	4	4	4	4	4	5	5	5
2	5	1	1	1	1	1	2	1	1	2	1	0	0	2	2	2	2	1	1	0	0	0	0	4	2	3	4	4	2	5	3	3	3	4	3	4	4	4	4	5	4	4	3	3	3	3	6	6	6
2	5	2	2	2	0	0	0	0	2	1	0	0	1	2	2	2	2	2	2	0	2	1	0	3	3	3	4	4	4	4	3	3	3	3	3	5	4	3	3	3	2	3	3	2	2	2	4	4	4
2	5	1	2	0	0	2	0	0	1	0	0	0	1	2	1	2	2	2	2	1	2	1	1	4	3	3	4	5	5	3	3	4	3	5	3	4	5	4	5	5	5	4	4	5	5	5	7	7	7
2	5	2	1	1	0	0	0	0	1	0	0	1	1	2	2	2	0	1	0	1	2	1	0	3	3	4	3	4	4	2	3	3	3	4	3	4	4	4	3	3	3	3	5	2	2	2	3	3	3
2	5	1	2	2	0	1	0	2	1	1	0	1	1	0	1	1	2	2	2	1	1	1	1	3	3	4	3	3	2	3	3	3	2	3	3	4	3	4	3	4	2	3	3	4	4	4	4	4	4
2	5	2	2	2	1	1	2	1	0	1	0	0	1	0	0	1	2	1	1	0	0	2	0	3	4	4	3	4	4	5	3	3	3	4	5	4	4	4	4	3	3	4	4	6	6	6	6	6	6
2	5	1	2	0	2	2	1	2	2	1	0	2	0	2	1	2	2	1	0	1	2	2	0	3	3	3	4	3	3	3	2	3	3	4	3	4	3	3	3	3	3	3	3	3	3	3	4	4	4
2	5	2	1	2	2	0	0	1	1	0	2	2	1	2	2	2	1	1	1	1	0	2	1	5	4	4	4	4	3	4	4	4	3	4	4	4	4	4	4	4	4	4	3	5	5	5	5	5	5
2	5	2	2	0	0	1	1	1	1	0	0	2	2	2	2	2	0	2	0	2	1	0	0	4	4	3	4	4	3	4	2	2	3	4	3	4	3	4	4	3	2	4	4	4	4	4	6	6	6
2	3	0	2	0	2	1	1	0	1	1	2	2	2	2	2	1	1	1	2	2	2	1	2	5	5	5	5	5	3	3	4	4	3	4	4	5	5	4	5	5	5	5	5	4	6	4	7	7	7
2	3	0	2	2	0	0	0	0	1	0	2	1	2	0	1	2	1	0	0	0	2	1	0	4	4	4	4	4	5	4	3	3	4	5	4	5	5	5	5	5	5	4	4	6	6	6	6	6	6
2	1	0	1	0	0	1	0	0	1	2	0	0	2	1	1	0	0	2	0	1	2	2	0	3	4	5	3	5	5	5	5	4	4	5	5	4	4	5	5	5	5	5	4	7	7	7	7	7	7
2	1	2	2	2	0	0	0	0	0	2	0	0	2	2	0	1	0	0	2	1	0	1	0	3	4	5	3	4	4	4	4	4	3	5	5	3	4	4	5	4	4	4	5	4	5	5	6	6	6
2	1	0	2	2	0	0	0	1	2	2	2	0	2	2	0	1	0	0	2	0	0	0	0	3	3	4	3	5	3	3	3	3	3	5	5	3	4	4	4	4	4	4	4	6	6	6	6	6	6
2	1	2	2	2	0	1	1	2	2	1	1	2	2	2	0	2	2	2	2	0	0	1	2	5	5	5	5	5	5	4	5	3	5	4	4	4	4	4	5	5	5	5	3	4	4	4	6	6	6
2	1	2	2	2	0	0	0	0	1	2	1	1	1	0	1	1	2	2	2	1	1	2	0	4	4	4	4	4	5	4	4	3	3	5	4	5	3	4	4	4	3	4	3	4	4	4	5	5	5
2	5	2	2	2	2	2	1	1	1	1	1	1	1	0	1	1	0	1	1	1	0	1	0	4	3	4	5	4	5	3	3	3	3	4	4	3	4	4	4	4	4	4	2	4	4	4	5	5	5
2	5	2	2	2	0	1	1	0	1	2	0	0	1	2	2	1	0	0	0	0	1	1	1	5	4	5	5	5	5	4	5	5	5	5	4	5	5	5	3	5	4	3	4	5	5	5	6	6	6
2	5	2	2	2	2	2	2	1	1	1	0	1	1	1	1	1	0	0	0	0	0	1	1	3	3	5	4	5	4	5	3	3	4	3	5	4	5	4	5	5	5	5	3	4	4	4	3	5	4
2	5	1	1	0	0	0	0	2	1	1	0	0	0	2	1	2	1	1	1	1	2	2	2	3	4	4	3	4	4	5	4	3	3	4	3	3	4	4	5	5	3	5	5	6	4	5	5	5	5
2	5	2	0	0	0	1	2	2	1	1	2	2	2	2	1	1	2	2	2	1	2	1	1	4	4	4	5	4	4	3	3	5	5	4	4	5	5	5	5	5	5	5	5	5	6	4	6	6	6
2	5	2	2	2	1	2	1	1	1	0	0	0	0	2	0	0	0	1	0	0	2	2	0	5	5	5	5	5	5	3	5	5	5	5	5	5	5	5	4	5	5	4	3	4	4	4	4	4	4
2	5	0	2	2	2	2	2	2	1	1	1	1	1	0	1	1	0	1	0	0	0	1	0	4	3	4	3	4	4	4	4	4	3	5	4	4	4	4	4	4	3	4	3	6	6	6	6	6	6
2	5	1	1	2	2	2	2	0	1	2	0	0	2	2	2	2	1	1	1	2	2	1	1	4	4	5	5	5	4	4	5	5	5	4	5	4	4	4	5	4	4	4	5	4	4	4	6	6	6
2	5	2	2	2	1	0	2	0	1	1	1	1	1	0	2	0	1	0	0	1	2	1	0	4	5	5	5	5	3	5	4	4	2	4	4	3	4	3	2	5	5	5	2	4	4	4	2	3	3
2	5	1	2	2	0	2	0	2	1	1	0	1	2	0	0	0	2	1	1	1	1	0	2	4	4	3	4	4	3	2	2	3	3	4	4	4	4	4	4	4	4	4	3	6	6	6	6	6	6
2	1	1	0	0	2	1	0	0	0	0	0	0	1	1	2	2	0	1	0	0	0	2	2	4	4	4	4	5	3	4	4	3	4	4	4	4	4	4	4	5	4	4	4	6	6	6	7	7	7
1	1	2	2	0	2	0	0	2	1	1	0	0	1	0	2	2	0	0	2	2	2	0	2	4	3	2	4	4	3	3	3	2	3	4	3	4	3	3	4	4	2	4	2	5	5	5	6	6	6
2	1	2	2	2	0	0	0	0	0	0	2	1	2	0	0	2	0	1	0	1	2	1	2	4	3	4	3	4	3	3	4	4	3	4	4	4	4	4	4	5	4	4	4	7	7	7	7	7	7
2	1	2	1	1	1	1	2	0	1	0	2	2	2	2	1	1	0	0	2	1	2	2	2	4	3	4	4	4	4	4	4	4	4	4	3	3	4	4	3	4	4	4	3	4	4	4	6	6	6
2	1	2	1	1	2	1	1	0	0	1	2	0	2	0	2	0	0	0	0	0	0	2	0	3	3	4	4	4	4	5	3	4	4	5	3	3	3	5	3	4	4	4	2	4	4	4	5	5	5
2	1	2	2	2	1	1	2	1	1	1	0	2	2	0	2	0	0	0	0	0	0	1	0	4	3	3	4	3	5	4	4	3	4	4	3	3	4	4	3	4	3	4	4	4	5	5	5	5	5
2	1	0	1	0	1	2	1	2	1	1	0	0	1	2	0	2	0	0	0	0	0	2	2	5	4	3	5	5	4	4	4	4	4	5	4	4	4	4	5	5	5	4	4	7	7	7	7	7	7
2	1	1	2	2	0	0	1	1	1	0	0	0	2	2	1	1	2	0	0	1	2	2	1	3	4	4	3	4	4	3	3	3	3	4	5	5	5	4	3	5	4	4	4	4	5	5	5	6	6
2	1	1	1	2	2	1	1	1	0	1	0	1	2	2	2	2	0	0	1	1	2	2	1	3	3	4	4	3	4	4	3	3	3	4	3	3	3	4	3	4	4	3	3	3	3	3	4	4	4
2	5	1	2	2	0	1	0	1	1	0	1	0	0	0	0	0	2	0	0	2	2	0	0	5	4	4	5	5	4	3	4	4	3	4	4	3	4	4	3	5	3	3	5	4	4	4	7	7	7
2	5	0	0	0	0	1	0	1	1	0	0	0	2	0	0	1	2	0	0	0	0	1	0	5	4	4	4	4	4	4	4	4	4	4	3	3	4	3	3	4	3	3	3	6	6	6	6	6	6
2	5	0	0	0	0	1	0	2	2	1	2	2	0	0	0	1	0	1	0	0	0	2	0	4	3	3	3	3	3	3	4	4	3	3	3	3	3	4	4	3	4	3	3	5	5	5	4	4	4
2	1	0	1	1	1	1	1	1	1	1	1	0	0	0	0	0	1	1	2	2	2	1	0	4	3	3	4	4	4	4	4	3	4	4	4	4	4	4	3	3	3	4	4	5	5	6	6	6	6
2	5	1	2	2	1	2	1	1	1	0	0	0	2	2	1	0	2	0	2	0	0	2	0	5	4	4	3	4	5	4	4	4	4	4	4	4	4	4	4	4	4	4	4	6	6	6	6	6	6
2	5	0	1	0	0	0	0	2	1	1	2	2	2	2	2	2	0	0	1	2	2	2	2	2	4	4	4	4	4	3	4	4	3	4	4	4	4	4	4	4	4	4	4	6	6	6	6	6	6
2	5	1	1	2	2	1	1	1	1	0	2	0	2	0	2	0	2	1	1	2	2	1	0	4	4	4	4	4	4	4	4	4	4	5	5	4	4	4	4	5	4	4	3	6	6	7	7	7	7
2	5	2	2	2	0	1	0	1	1	1	0	0	1	0	1	2	2	1	1	2	2	0	2	4	4	4	4	4	4	4	4	4	3	4	4	4	4	4	4	4	4	4	4	4	4	4	5	5	5
2	5	2	2	2	1	0	0	0	0	1	0	0	1	2	1	1	0	0	1	0	1	1	1	5	4	4	5	4	4	4	4	4	5	4	4	4	4	4	5	5	5	4	4	5	5	5	6	6	6
2	5	0	2	2	1	2	0	0	1	0	0	2	1	2	0	1	0	0	0	2	2	1	0	4	4	5	5	4	4	4	4	4	4	5	4	4	4	4	4	4	4	4	4	5	5	5	6	6	6
2	5	2	1	0	0	0	0	0	0	0	0	0	0	1	2	1	0	2	2	2	0	2	0	4	4	4	4	4	5	5	4	5	4	4	5	4	4	4	4	5	4	4	4	6	6	6	6	6	6
2	5	2	1	2	1	0	0	0	1	0	0	0	2	1	0	1	2	0	1	2	2	1	2	4	4	4	5	4	5	4	5	4	4	5	5	4	5	5	5	5	5	5	5	6	6	6	7	7	7
2	5	2	2	2	0	1	0	0	0	0	0	0	0	2	1	2	2	1	0	2	2	2	0	4	4	4	4	4	4	4	4	4	4	4	3	3	3	4	4	4	4	4	4	4	4	4	6	6	6
2	5	0	1	0	2	2	2	1	0	2	2	2	2	0	0	0	0	2	2	2	2	1	0	4	4	4	4	4	4	3	4	4	4	4	3	3	4	4	4	4	5	4	4	7	7	7	6	6	6
2	5	2	2	2	0	2	2	1	1	0	2	0	0	0	2	1	0	0	2	0	0	1	1	5	4	5	5	5	5	4	5	5	5	5	5	5	4	5	5	5	4	5	4	4	4	4	6	6	6
2	5	0	0	0	2	0	0	2	1	1	0	0	0	0	2	1	2	2	0	2	2	2	1	5	4	4	4	4	5	2	4	5	3	4	4	5	5	5	5	5	4	3	3	4	4	4	6	6	6
2	5	0	0	0	0	2	0	1	1	0	2	2	2	0	1	1	1	0	1	0	0	2	1	4	3	3	5	4	4	4	4	3	4	3	3	3	4	4	3	4	3	3	4	5	4	6	6	6	6
2	5	0	1	0	0	0	0	1	0	1	0	0	0	2	1	0	0	0	1	2	1	1	0	5	4	4	5	5	5	5	3	5	5	5	5	5	5	5	4	5	5	3	3	5	5	5	5	5	5
2	5	2	2	2	2	1	0	2	1	1	0	1	1	2	1	2	0	0	0	2	2	0	1	5	4	5	5	5	5	4	5	5	4	5	4	5	4	4	5	4	4	4	4	6	6	6	7	7	7
2	5	2	2	2	2	1	0	1	1	2	2	0	1	2	0	1	0	0	0	2	2	2	1	5	4	4	5	4	5	4	4	5	4	5	4	4	4	4	5	5	5	5	5	7	7	7	7	7	7
2	5	2	2	2	1	0	0	0	1	0	0	0	0	0	2	1	0	1	2	2	2	1	0	4	4	4	4	4	4	3	3	3	4	4	4	4	4	4	4	4	4	4	4	6	6	6	6	6	6
2	1	2	2	0	1	1	0	0	2	0	0	1	0	2	1	1	2	0	0	0	0	1	0	5	5	5	4	4	4	5	5	4	4	5	5	5	3	4	4	4	4	5	5	7	7	7	6	6	6
2	1	2	2	0	0	0	0	0	2	0	2	0	1	2	2	1	0	0	2	0	0	1	0	4	3	3	3	4	4	3	4	4	4	4	5	3	3	4	4	4	4	3	3	2	4	6	6	6	6
2	1	2	2	2	0	0	0	1	2	0	2	0	0	2	1	2	0	0	0	2	2	0	0	4	5	5	2	5	5	5	5	5	5	5	5	5	5	5	4	4	5	2	2	4	4	4	2	2	2
2	1	2	2	2	0	0	0	1	0	0	1	0	1	2	0	1	0	0	1	2	2	2	2	4	5	5	5	4	3	5	4	5	4	5	4	4	5	5	5	5	5	4	4	4	4	4	6	6	6
2	1	0	1	0	0	0	0	1	2	2	2	0	2	2	2	2	0	2	0	1	1	2	0	5	3	4	4	5	5	4	3	3	3	4	4	4	4	4	5	5	5	5	4	4	4	4	6	6	6
2	1	2	1	1	0	1	0	1	0	0	0	0	0	1	0	1	1	0	2	0	0	1	0	5	4	3	4	4	4	4	3	2	2	3	3	3	1	3	4	4	4	4	4	3	3	3	4	4	4
2	1	1	1	0	0	1	2	1	1	0	1	0	1	1	0	0	0	0	0	2	2	2	2	4	5	4	4	4	4	4	3	5	3	4	5	4	4	4	5	4	4	4	4	5	5	5	6	6	6
2	1	1	1	1	0	0	2	0	0	0	0	0	2	1	1	0	0	0	1	2	2	1	2	4	3	4	4	4	4	4	4	4	3	5	5	5	4	4	4	5	5	4	4	5	5	5	6	6	6
1	1	2	2	2	2	0	2	0	1	0	0	0	0	1	0	0	2	2	0	2	2	2	1	5	4	4	4	4	4	4	4	4	4	4	4	4	4	4	4	5	5	4	4	6	6	6	6	6	6
1	1	1	2	0	0	2	0	1	0	0	2	0	2	2	1	2	0	2	1	2	2	0	0	5	4	4	4	4	4	4	4	4	3	4	4	4	4	4	4	5	5	5	4	4	4	4	5	6	6
1	1	2	2	2	0	0	0	0	1	0	0	0	2	0	0	2	2	0	1	1	1	1	0	4	4	4	4	5	4	4	3	4	3	4	4	3	3	4	4	4	4	3	3	5	5	5	6	6	6
2	1	1	2	2	0	1	1	0	0	2	0	2	2	2	1	2	2	0	0	1	1	1	0	4	3	4	4	4	4	3	4	4	3	4	4	4	4	4	4	4	5	3	3	4	4	4	6	6	6
1	1	1	1	2	0	0	1	1	1	1	0	0	0	2	1	2	0	2	0	2	2	0	0	5	3	4	4	4	4	4	4	4	4	4	4	4	4	4	4	4	4	4	4	4	6	6	6	6	6
1	1	2	2	2	0	1	0	0	1	0	0	1	0	2	2	2	0	2	1	0	0	2	0	5	5	4	4	5	3	3	3	3	3	5	4	4	4	4	5	5	4	4	4	5	5	5	7	7	7
1	1	1	1	0	2	1	1	2	1	0	0	0	2	2	2	2	0	0	0	0	0	2	0	4	3	5	4	3	5	3	5	3	5	3	4	5	4	5	4	5	5	4	4	4	4	6	7	7	7
2	1	2	2	0	1	0	1	1	2	1	0	2	2	0	1	0	0	1	0	0	0	0	0	5	4	4	4	5	5	5	5	5	5	5	4	4	4	4	5	4	3	3	4	4	4	4	4	4	4
2	1	2	1	2	0	0	2	0	0	1	2	2	2	1	0	1	0	0	2	1	2	2	2	4	3	4	4	4	3	4	4	3	5	5	4	3	3	2	4	5	4	4	4	3	4	3	3	3	3
2	1	1	1	1	0	2	0	1	0	0	0	0	0	1	2	2	0	2	0	1	2	2	0	5	4	5	4	5	4	3	4	3	5	4	4	4	4	4	4	4	3	4	4	2	4	2	4	4	4
2	1	2	1	1	0	1	0	2	1	1	0	0	1	0	1	1	0	1	1	0	0	1	2	5	3	5	5	5	5	3	3	3	3	4	4	4	4	4	4	4	4	5	5	4	5	5	7	7	7
2	1	1	2	2	0	0	1	0	1	0	0	0	2	0	1	1	1	0	0	1	1	1	1	5	5	5	5	5	5	5	5	5	3	5	3	5	3	3	4	5	4	4	5	4	4	4	6	6	6
[truncated: 33 more columns]
